# Supplementary material for: [O-Ethyl N-(4-nitro­phen­yl)thio­carbam­ato-κS](tri-p-tolyl­phosphine-κP)gold(I)
Source: Acta Crystallogr Sect E Struct Rep Online. 2008 Nov 20;64(Pt 12):m1582. doi: 10.1107/S1600536808038257 (PMC2959883; doi:10.1107/S1600536808038257)
Supplement: Supplementary file 1 [file e-64-m1582-sup1.cif]

##############################################################################
###                                                                        ###
###        Electronic paper (Acta Crystallographica Section E)             ###
###                                                                        ###
##############################################################################
#                                                                            #
# This CIF contains the data in a paper accepted for publication in Acta     #
# Crystallographica Section E. It conforms to the requirements of Notes      #
# for Authors for Section E, and has been peer reviewed under the auspices   #
# of the IUCr Commission on Journals.                                        #
#                                                                            #
# Full details of the Crystallographic Information File format               #
# are given in the paper "The Crystallographic Information File (CIF):       #
# a New Standard Archive File for Crystallography" by S. R. Hall, F. H.      #
# Allen and I. D. Brown [Acta Cryst. (1991), A47, 655-685].                  #
#                                                                            #
# The current version of the core CIF dictionary is obtainable from          #
# ftp://ftp.iucr.org/pub/cif_core.dic. The current version number is 2.4.    #
#                                                                            #
# Software is freely available for graphical display of the structure(s) in  #
# this CIF.  For information consult the CIF home page http://www.iucr.org/  #
# cif/home.html                                                              #
#                                                                            #
# This file may be used for bona fide research purposes within the           #
# scientific community so long as proper attribution is given to the journal # 
# article from which it was obtained.                                        #
#                                                                            #
##############################################################################
                                             
data_global
_audit_creation_method     SHELXL-97
_journal_date_recd_electronic     2008-11-16
_journal_date_accepted     2008-11-17
_journal_name_full     'Acta Crystallographica, Section E'
_journal_year     2008
_journal_volume     64
_journal_issue     12
_journal_page_first     m1582
_journal_page_last     m1582
_journal_paper_category     QM
_journal_coeditor_code     NG2516
_publ_contact_author_name     ' Edward RT Tiekink '
_publ_contact_author_address
;
    Department of Chemistry,
    The University of Texas,
    One UTSA Circle,
    San Antonio, Texas 78249-0698,
    U.S.A.
;
_publ_contact_author_email
;
Edward.Tiekink@utsa.edu
;
_publ_contact_author_fax     ' 1 210 458 7428 '
_publ_contact_author_phone     ' 1 210 458 5774 '
_publ_section_title
;\
[<i>O</i>-Ethyl
<i>N</i>-(4-nitrophenyl)thiocarbamato-\k<i>S</i>](tri-<i>p</i>-\
tolylphosphine-\k<i>P</i>)gold(I)
;
loop_
    _publ_author_name
    _publ_author_footnote
    _publ_author_address
    'Broker, Grant A.' .
;
Department of Chemistry, The University of Texas at San Antonio,
One UTSA Circle, San Antonio, Texas 78249-0698, USA
;
    'Tiekink, Edward R. T.' .
;
Department of Chemistry, The University of Texas at San Antonio,
One UTSA Circle, San Antonio, Texas 78249-0698, USA
;
data_I
_audit_creation_method     SHELXL-97
_chemical_name_systematic
;
[<i>O</i>-Ethyl <i>N</i>-(4-nitrophenyl)thiocarbamato-\k<i>S</i>](tri-<i>p</i>-
tolylphosphine-\k<i>P</i>)gold(I)
;
_chemical_name_common     ?
_chemical_formula_moiety     'C30 H30 Au N2 O3 P S'
_chemical_formula_sum     'C30 H30 Au N2 O3 P S'
_chemical_formula_iupac     '[Au (C9 H9 N2 O3 S) (C21 H21 P)]'
_chemical_formula_weight     726.56
_chemical_melting_point     ?
_symmetry_cell_setting     monoclinic
_symmetry_space_group_name_H-M     'C c'
_symmetry_space_group_name_Hall     'C -2yc'
loop_
    _symmetry_equiv_pos_as_xyz
    'x, y, z'
    'x, -y, z+1/2'
    'x+1/2, y+1/2, z'
    'x+1/2, -y+1/2, z+1/2'
_cell_length_a     16.622(3)
_cell_length_b     18.307(4)
_cell_length_c     10.094(2)
_cell_angle_alpha     90
_cell_angle_beta     112.78(3)
_cell_angle_gamma     90
_cell_volume     2832.0(10)
_cell_formula_units_Z     4
_cell_measurement_reflns_used     6817
_cell_measurement_theta_min     2.4
_cell_measurement_theta_max     30.4
_cell_measurement_temperature     173(2)
_exptl_crystal_description     prism
_exptl_crystal_colour     yellow
_exptl_crystal_size_max     0.15
_exptl_crystal_size_mid     0.12
_exptl_crystal_size_min     0.05
_exptl_crystal_density_diffrn     1.704
_exptl_crystal_density_meas     ?
_exptl_crystal_density_method     'not measured'
_exptl_crystal_F_000     1432
_exptl_absorpt_coefficient_mu     5.359
_exptl_absorpt_correction_type     'multi-scan'
_exptl_absorpt_process_details     '(ABSCOR; Higashi, 1995)'
_exptl_absorpt_correction_T_min     0.739
_exptl_absorpt_correction_T_max     1.000
_exptl_special_details
;
;
_diffrn_ambient_temperature     173(2)
_diffrn_radiation_type     MoK\a
_diffrn_radiation_wavelength     0.71070
_diffrn_radiation_source     'fine-focus sealed tube'
_diffrn_radiation_monochromator     graphite
_diffrn_measurement_device_type     'Rigaku AFC12\K/SATURN724'
_diffrn_measurement_method     \w
_diffrn_detector_area_resol_mean     ?
_diffrn_reflns_number     9217
_diffrn_reflns_av_R_equivalents     0.059
_diffrn_reflns_av_sigmaI/netI     0.082
_diffrn_reflns_theta_min     2.4
_diffrn_reflns_theta_max     26.5
_diffrn_reflns_theta_full     26.5
_diffrn_measured_fraction_theta_max     0.997
_diffrn_measured_fraction_theta_full     0.997
_diffrn_reflns_limit_h_min     -20
_diffrn_reflns_limit_h_max     20
_diffrn_reflns_limit_k_min     -22
_diffrn_reflns_limit_k_max     22
_diffrn_reflns_limit_l_min     -12
_diffrn_reflns_limit_l_max     10
_diffrn_standards_number     0
_diffrn_standards_interval_count     0
_diffrn_standards_interval_time     ?
_diffrn_standards_decay_%     '< 1'
_refine_special_details
;
Refinement of <i>F</i>^2^ against ALL reflections. The weighted <i>R</i>-factor
<i>wR</i> and goodness of fit <i>S</i> are based on <i>F</i>^2^, conventional
<i>R</i>-factors <i>R</i> are based on <i>F</i>, with <i>F</i> set to zero for
negative <i>F</i>^2^. The threshold expression of <i>F</i>^2^ >
\s(<i>F</i>^2^) is used only for calculating <i>R</i>-factors(gt) <i>etc</i>.
and is not relevant to the choice of reflections for refinement.
<i>R</i>-factors based on <i>F</i>^2^ are statistically about twice as large
as those based on <i>F</i>, and <i>R</i>- factors based on ALL data will be
even larger.
;
_reflns_number_total     4917
_reflns_number_gt     4682
_reflns_threshold_expression     I>2\s(I)
_refine_ls_structure_factor_coef     Fsqd
_refine_ls_matrix_type     full
_refine_ls_R_factor_all     0.051
_refine_ls_R_factor_gt     0.048
_refine_ls_wR_factor_gt     0.097
_refine_ls_wR_factor_ref     0.099
_refine_ls_goodness_of_fit_ref     1.06
_refine_ls_restrained_S_all     1.06
_refine_ls_number_reflns     4917
_refine_ls_number_parameters     346
_refine_ls_number_restraints     2
_refine_ls_hydrogen_treatment     constr
_refine_ls_weighting_scheme     calc
_refine_ls_weighting_details
         'calc w=1/[\s^2^(Fo^2^)+(0.0306P)^2^+5.5648P] where P=(Fo^2^+2Fc^2^)/3'
_atom_sites_solution_hydrogens     geom
_atom_sites_solution_primary     direct
_atom_sites_solution_secondary     difmap
_refine_ls_shift/su_max     ?
_refine_ls_shift/su_max_lt     0.001
_refine_ls_shift/su_mean     0.000
_refine_diff_density_max     1.37
_refine_diff_density_min     -2.40
_refine_ls_extinction_method     none
_refine_ls_extinction_coef     ?
_refine_ls_abs_structure_details     'Flack (1983), 1980 Friedel pairs'
_refine_ls_abs_structure_Flack     0.008(11)
loop_
    _atom_type_symbol
    _atom_type_description
    _atom_type_scat_dispersion_real
    _atom_type_scat_dispersion_imag
    _atom_type_scat_source
    'C' 'C' 0.0033 0.0016
                         'International Tables Vol C Tables 4.2.6.8 and 6.1.1.4'
    'H' 'H' 0.0000 0.0000
                         'International Tables Vol C Tables 4.2.6.8 and 6.1.1.4'
    'N' 'N' 0.0061 0.0033
                         'International Tables Vol C Tables 4.2.6.8 and 6.1.1.4'
    'O' 'O' 0.0106 0.0060
                         'International Tables Vol C Tables 4.2.6.8 and 6.1.1.4'
    'P' 'P' 0.1023 0.0942
                         'International Tables Vol C Tables 4.2.6.8 and 6.1.1.4'
    'S' 'S' 0.1246 0.1234
                         'International Tables Vol C Tables 4.2.6.8 and 6.1.1.4'
    'Au' 'Au' -2.0133 8.8022
                         'International Tables Vol C Tables 4.2.6.8 and 6.1.1.4'
_computing_data_collection     'CrystalClear (Rigaku/MSC, 2005)'
_computing_cell_refinement     'CrystalClear (Rigaku/MSC, 2005)'
_computing_data_reduction     'CrystalClear (Rigaku/MSC, 2005)'
_computing_structure_solution     'SHELXS97 (Sheldrick, 2008)'
_computing_structure_refinement     'SHELXL97 (Sheldrick, 2008)'
_computing_molecular_graphics     'ORTEPII (Johnson, 1976)'
_computing_publication_material     'SHELXL97 (Sheldrick, 2008)'
loop_
    _atom_site_type_symbol
    _atom_site_label
    _atom_site_fract_x
    _atom_site_fract_y
    _atom_site_fract_z
    _atom_site_U_iso_or_equiv
    _atom_site_adp_type
    _atom_site_calc_flag
    _atom_site_refinement_flags
    _atom_site_occupancy
    _atom_site_disorder_assembly
    _atom_site_disorder_group
    Au Au 0.49939(4) 0.473591(16) 0.74925(5) 0.03122(11) Uani d . 1 . .
    S S1 0.59961(18) 0.56583(13) 0.8436(3) 0.0367(6) Uani d . 1 . .
    P P1 0.39053(16) 0.39085(13) 0.6519(3) 0.0270(5) Uani d . 1 . .
    O O1 0.7581(5) 0.5885(4) 0.8868(7) 0.0355(16) Uani d . 1 . .
    O O2 0.5347(7) 0.2127(6) 1.0596(12) 0.055(3) Uani d . 1 . .
    O O3 0.5424(7) 0.1666(5) 0.8655(11) 0.074(3) Uani d . 1 . .
    N N1 0.7339(6) 0.4654(4) 0.8938(9) 0.032(2) Uani d . 1 . .
    N N2 0.5563(7) 0.2152(6) 0.9524(12) 0.049(3) Uani d . 1 . .
    C C1 0.6860(6) 0.4052(5) 0.9059(12) 0.030(2) Uani d . 1 . .
    C C2 0.6591(6) 0.3981(6) 1.0185(11) 0.031(2) Uani d . 1 . .
    H H2A 0.6693 0.4371 1.0851 0.037 Uiso calc R 1 . .
    C C3 0.6179(7) 0.3364(6) 1.0369(11) 0.035(2) Uani d . 1 . .
    H H3A 0.6012 0.3317 1.1166 0.042 Uiso calc R 1 . .
    C C4 0.6014(7) 0.2813(6) 0.9367(12) 0.031(2) Uani d . 1 . .
    C C5 0.6258(7) 0.2864(6) 0.8200(12) 0.037(2) Uani d . 1 . .
    H H5A 0.6141 0.2479 0.7521 0.044 Uiso calc R 1 . .
    C C6 0.6674(7) 0.3490(6) 0.8060(11) 0.035(2) Uani d . 1 . .
    H H6A 0.6839 0.3540 0.7262 0.042 Uiso calc R 1 . .
    C C7 0.7041(7) 0.5312(5) 0.8757(11) 0.031(2) Uani d . 1 . .
    C C8 0.8498(7) 0.5729(7) 0.9210(12) 0.046(3) Uani d . 1 . .
    H H8A 0.8685 0.5323 0.9913 0.055 Uiso calc R 1 . .
    H H8B 0.8849 0.6165 0.9665 0.055 Uiso calc R 1 . .
    C C9 0.8674(9) 0.5524(8) 0.7904(14) 0.052(3) Uani d . 1 . .
    H H9A 0.9298 0.5423 0.8188 0.079 Uiso calc R 1 . .
    H H9B 0.8504 0.5929 0.7214 0.079 Uiso calc R 1 . .
    H H9C 0.8337 0.5088 0.7458 0.079 Uiso calc R 1 . .
    C C10 0.2983(7) 0.4272(5) 0.5037(11) 0.029(2) Uani d . 1 . .
    C C11 0.2704(7) 0.4981(6) 0.5072(13) 0.041(3) Uani d . 1 . .
    H H11A 0.3001 0.5274 0.5895 0.050 Uiso calc R 1 . .
    C C12 0.2010(8) 0.5276(5) 0.3950(13) 0.042(3) Uani d . 1 . .
    H H12A 0.1827 0.5760 0.4029 0.050 Uiso calc R 1 . .
    C C13 0.1572(8) 0.4879(7) 0.2704(12) 0.038(3) Uani d . 1 . .
    C C14 0.1839(9) 0.4159(6) 0.2679(12) 0.050(3) Uani d . 1 . .
    H H14A 0.1525 0.3860 0.1876 0.060 Uiso calc R 1 . .
    C C15 0.2548(9) 0.3868(6) 0.3790(13) 0.053(3) Uani d . 1 . .
    H H15A 0.2742 0.3389 0.3705 0.063 Uiso calc R 1 . .
    C C16 0.0830(10) 0.5201(7) 0.1453(14) 0.059(4) Uani d . 1 . .
    H H16A 0.0825 0.4991 0.0556 0.088 Uiso calc R 1 . .
    H H16B 0.0902 0.5731 0.1441 0.088 Uiso calc R 1 . .
    H H16C 0.0277 0.5088 0.1545 0.088 Uiso calc R 1 . .
    C C17 0.3478(6) 0.3540(5) 0.7770(10) 0.028(2) Uani d . 1 . .
    C C18 0.2710(7) 0.3149(6) 0.7351(11) 0.038(2) Uani d . 1 . .
    H H18A 0.2356 0.3105 0.6357 0.045 Uiso calc R 1 . .
    C C19 0.2448(7) 0.2826(6) 0.8332(12) 0.038(2) Uani d . 1 . .
    H H19A 0.1913 0.2565 0.8008 0.045 Uiso calc R 1 . .
    C C20 0.2947(8) 0.2870(6) 0.9794(11) 0.039(3) Uani d . 1 . .
    C C21 0.3698(7) 0.3280(6) 1.0242(11) 0.036(2) Uani d . 1 . .
    H H21A 0.4037 0.3329 1.1241 0.043 Uiso calc R 1 . .
    C C22 0.3968(6) 0.3624(6) 0.9264(11) 0.037(2) Uani d . 1 . .
    H H22A 0.4481 0.3915 0.9593 0.044 Uiso calc R 1 . .
    C C23 0.2631(9) 0.2489(7) 1.0866(13) 0.054(3) Uani d . 1 . .
    H H23A 0.3121 0.2438 1.1796 0.081 Uiso calc R 1 . .
    H H23B 0.2402 0.2004 1.0500 0.081 Uiso calc R 1 . .
    H H23C 0.2170 0.2782 1.0985 0.081 Uiso calc R 1 . .
    C C24 0.4231(6) 0.3135(5) 0.5721(10) 0.025(2) Uani d . 1 . .
    C C25 0.4745(7) 0.3277(6) 0.4931(11) 0.037(2) Uani d . 1 . .
    H H25A 0.4953 0.3758 0.4900 0.044 Uiso calc R 1 . .
    C C26 0.4948(7) 0.2714(6) 0.4193(11) 0.036(2) Uani d . 1 . .
    H H26A 0.5285 0.2818 0.3642 0.043 Uiso calc R 1 . .
    C C27 0.4667(10) 0.1993(7) 0.4240(15) 0.041(3) Uani d . 1 . .
    C C28 0.4187(8) 0.1867(7) 0.5063(14) 0.044(3) Uani d . 1 . .
    H H28A 0.4002 0.1383 0.5129 0.053 Uiso calc R 1 . .
    C C29 0.3960(7) 0.2420(6) 0.5805(12) 0.036(2) Uani d . 1 . .
    H H29A 0.3626 0.2313 0.6360 0.043 Uiso calc R 1 . .
    C C30 0.4884(10) 0.1410(7) 0.3408(14) 0.058(3) Uani d . 1 . .
    H H30A 0.4559 0.0965 0.3420 0.087 Uiso calc R 1 . .
    H H30B 0.5511 0.1308 0.3842 0.087 Uiso calc R 1 . .
    H H30C 0.4725 0.1572 0.2413 0.087 Uiso calc R 1 . .
loop_
    _atom_site_aniso_label
    _atom_site_aniso_U_11
    _atom_site_aniso_U_22
    _atom_site_aniso_U_33
    _atom_site_aniso_U_12
    _atom_site_aniso_U_13
    _atom_site_aniso_U_23
    Au 0.03049(18) 0.03164(17) 0.03174(19) -0.0017(2) 0.01226(14) 0.0001(2)
    S1 0.0368(14) 0.0270(11) 0.0499(16) -0.0055(11) 0.0207(13) -0.0056(11)
    P1 0.0262(13) 0.0295(12) 0.0239(13) -0.0029(10) 0.0083(11) 0.0002(10)
    O1 0.036(4) 0.036(4) 0.035(4) -0.005(3) 0.015(3) 0.000(3)
    O2 0.059(7) 0.052(6) 0.061(7) -0.001(5) 0.032(6) 0.022(5)
    O3 0.091(8) 0.051(5) 0.070(7) -0.019(6) 0.021(6) 0.001(5)
    N1 0.030(5) 0.031(4) 0.030(5) -0.007(4) 0.006(4) -0.007(4)
    N2 0.037(6) 0.047(6) 0.042(7) -0.006(5) -0.007(5) 0.008(5)
    C1 0.029(5) 0.028(5) 0.032(6) 0.007(4) 0.011(5) 0.004(4)
    C2 0.029(6) 0.033(5) 0.030(6) 0.003(4) 0.012(5) 0.003(4)
    C3 0.033(6) 0.048(6) 0.022(5) 0.009(5) 0.008(5) 0.010(5)
    C4 0.021(5) 0.035(6) 0.035(6) 0.001(5) 0.009(5) 0.004(5)
    C5 0.033(6) 0.032(5) 0.047(7) -0.010(5) 0.018(5) -0.013(5)
    C6 0.044(6) 0.040(6) 0.027(6) 0.003(5) 0.019(5) -0.002(5)
    C7 0.033(6) 0.035(5) 0.025(5) -0.018(4) 0.012(5) -0.001(4)
    C8 0.036(6) 0.060(7) 0.036(6) -0.020(6) 0.008(5) -0.002(5)
    C9 0.049(8) 0.056(8) 0.049(8) -0.011(7) 0.015(7) -0.002(7)
    C10 0.034(6) 0.027(5) 0.029(6) 0.000(4) 0.017(5) 0.002(4)
    C11 0.042(7) 0.030(5) 0.046(7) 0.002(5) 0.010(6) -0.002(5)
    C12 0.049(7) 0.024(5) 0.042(7) 0.003(5) 0.006(6) -0.003(4)
    C13 0.036(6) 0.046(6) 0.031(6) 0.007(5) 0.013(5) 0.011(5)
    C14 0.068(9) 0.041(6) 0.026(6) 0.016(6) 0.001(6) -0.006(5)
    C15 0.067(9) 0.028(5) 0.049(7) 0.007(6) 0.008(7) -0.008(5)
    C16 0.077(10) 0.050(7) 0.046(8) 0.028(7) 0.021(8) 0.009(6)
    C17 0.030(5) 0.039(5) 0.021(5) 0.007(4) 0.016(5) 0.010(4)
    C18 0.033(6) 0.052(6) 0.025(5) -0.008(5) 0.009(5) -0.001(5)
    C19 0.031(6) 0.043(6) 0.038(6) -0.006(5) 0.012(5) 0.005(5)
    C20 0.052(7) 0.041(6) 0.024(6) -0.003(5) 0.014(5) -0.001(5)
    C21 0.040(6) 0.036(5) 0.032(6) 0.009(5) 0.013(5) -0.004(4)
    C22 0.024(5) 0.051(6) 0.033(6) 0.002(5) 0.009(5) 0.000(5)
    C23 0.068(9) 0.059(8) 0.043(7) 0.006(7) 0.032(7) 0.014(6)
    C24 0.019(5) 0.029(5) 0.024(5) -0.005(4) 0.004(4) 0.005(4)
    C25 0.038(6) 0.036(5) 0.044(6) -0.006(5) 0.025(6) 0.006(5)
    C26 0.044(6) 0.039(6) 0.036(6) 0.005(5) 0.029(5) 0.002(5)
    C27 0.047(8) 0.035(6) 0.039(8) 0.013(6) 0.015(7) 0.008(5)
    C28 0.049(8) 0.048(7) 0.044(8) 0.005(6) 0.025(7) 0.002(6)
    C29 0.036(6) 0.036(6) 0.037(6) -0.001(5) 0.015(5) 0.005(5)
    C30 0.080(10) 0.049(7) 0.051(8) 0.010(7) 0.032(8) -0.003(6)
_geom_special_details
;
All e.s.d.'s (except the e.s.d. in the dihedral angle between two l.s. planes)
are estimated using the full covariance matrix. The cell e.s.d.'s are taken
into account individually in the estimation of e.s.d.'s in distances, angles
and torsion angles; correlations between e.s.d.'s in cell parameters are only
used when they are defined by crystal symmetry. An approximate (isotropic)
treatment of cell e.s.d.'s is used for estimating e.s.d.'s involving l.s.
planes.
;
loop_
    _geom_bond_atom_site_label_1
    _geom_bond_atom_site_label_2
    _geom_bond_site_symmetry_2
    _geom_bond_distance
    _geom_bond_publ_flag
    Au P1 . 2.271(3) ?
    Au S1 . 2.303(3) ?
    S1 C7 . 1.757(11) ?
    P1 C17 . 1.801(9) ?
    P1 C10 . 1.804(11) ?
    P1 C24 . 1.813(10) ?
    O1 C7 . 1.358(11) ?
    O1 C8 . 1.454(13) ?
    O2 N2 . 1.266(15) ?
    O3 N2 . 1.207(14) ?
    N1 C7 . 1.287(12) ?
    N1 C1 . 1.392(12) ?
    N2 C4 . 1.464(15) ?
    C1 C2 . 1.380(13) ?
    C1 C6 . 1.389(14) ?
    C2 C3 . 1.371(15) ?
    C2 H2A . 0.9500 ?
    C3 C4 . 1.378(16) ?
    C3 H3A . 0.9500 ?
    C4 C5 . 1.390(14) ?
    C5 C6 . 1.374(14) ?
    C5 H5A . 0.9500 ?
    C6 H6A . 0.9500 ?
    C8 C9 . 1.505(16) ?
    C8 H8A . 0.9900 ?
    C8 H8B . 0.9900 ?
    C9 H9A . 0.9800 ?
    C9 H9B . 0.9800 ?
    C9 H9C . 0.9800 ?
    C10 C11 . 1.384(14) ?
    C10 C15 . 1.396(15) ?
    C11 C12 . 1.376(16) ?
    C11 H11A . 0.9500 ?
    C12 C13 . 1.389(16) ?
    C12 H12A . 0.9500 ?
    C13 C14 . 1.395(15) ?
    C13 C16 . 1.502(17) ?
    C14 C15 . 1.380(17) ?
    C14 H14A . 0.9500 ?
    C15 H15A . 0.9500 ?
    C16 H16A . 0.9800 ?
    C16 H16B . 0.9800 ?
    C16 H16C . 0.9800 ?
    C17 C18 . 1.380(14) ?
    C17 C22 . 1.417(14) ?
    C18 C19 . 1.361(13) ?
    C18 H18A . 0.9500 ?
    C19 C20 . 1.388(15) ?
    C19 H19A . 0.9500 ?
    C20 C21 . 1.375(16) ?
    C20 C23 . 1.540(14) ?
    C21 C22 . 1.384(14) ?
    C21 H21A . 0.9500 ?
    C22 H22A . 0.9500 ?
    C23 H23A . 0.9800 ?
    C23 H23B . 0.9800 ?
    C23 H23C . 0.9800 ?
    C24 C29 . 1.397(13) ?
    C24 C25 . 1.400(12) ?
    C25 C26 . 1.388(14) ?
    C25 H25A . 0.9500 ?
    C26 C27 . 1.407(17) ?
    C26 H26A . 0.9500 ?
    C27 C28 . 1.376(18) ?
    C27 C30 . 1.487(17) ?
    C28 C29 . 1.396(16) ?
    C28 H28A . 0.9500 ?
    C29 H29A . 0.9500 ?
    C30 H30A . 0.9800 ?
    C30 H30B . 0.9800 ?
    C30 H30C . 0.9800 ?
loop_
    _geom_angle_atom_site_label_1
    _geom_angle_atom_site_label_2
    _geom_angle_atom_site_label_3
    _geom_angle_site_symmetry_1
    _geom_angle_site_symmetry_3
    _geom_angle
    _geom_angle_publ_flag
    P1 Au S1 . . 174.54(10) ?
    C7 S1 Au . . 108.4(3) ?
    C17 P1 C10 . . 106.3(5) ?
    C17 P1 C24 . . 106.6(4) ?
    C10 P1 C24 . . 102.9(4) ?
    C17 P1 Au . . 114.2(4) ?
    C10 P1 Au . . 113.1(3) ?
    C24 P1 Au . . 112.8(3) ?
    C7 O1 C8 . . 117.8(8) ?
    C7 N1 C1 . . 123.4(9) ?
    O3 N2 O2 . . 123.8(11) ?
    O3 N2 C4 . . 119.5(11) ?
    O2 N2 C4 . . 116.7(11) ?
    C2 C1 C6 . . 118.4(9) ?
    C2 C1 N1 . . 121.7(10) ?
    C6 C1 N1 . . 119.8(9) ?
    C3 C2 C1 . . 121.9(10) ?
    C3 C2 H2A . . 119.1 ?
    C1 C2 H2A . . 119.1 ?
    C2 C3 C4 . . 118.1(9) ?
    C2 C3 H3A . . 120.9 ?
    C4 C3 H3A . . 120.9 ?
    C3 C4 C5 . . 122.1(10) ?
    C3 C4 N2 . . 119.4(10) ?
    C5 C4 N2 . . 118.5(10) ?
    C6 C5 C4 . . 117.9(10) ?
    C6 C5 H5A . . 121.0 ?
    C4 C5 H5A . . 121.0 ?
    C5 C6 C1 . . 121.5(9) ?
    C5 C6 H6A . . 119.3 ?
    C1 C6 H6A . . 119.3 ?
    N1 C7 O1 . . 120.3(10) ?
    N1 C7 S1 . . 131.5(8) ?
    O1 C7 S1 . . 108.1(7) ?
    O1 C8 C9 . . 112.5(9) ?
    O1 C8 H8A . . 109.1 ?
    C9 C8 H8A . . 109.1 ?
    O1 C8 H8B . . 109.1 ?
    C9 C8 H8B . . 109.1 ?
    H8A C8 H8B . . 107.8 ?
    C8 C9 H9A . . 109.5 ?
    C8 C9 H9B . . 109.5 ?
    H9A C9 H9B . . 109.5 ?
    C8 C9 H9C . . 109.5 ?
    H9A C9 H9C . . 109.5 ?
    H9B C9 H9C . . 109.5 ?
    C11 C10 C15 . . 117.3(10) ?
    C11 C10 P1 . . 120.7(8) ?
    C15 C10 P1 . . 122.0(8) ?
    C12 C11 C10 . . 121.9(10) ?
    C12 C11 H11A . . 119.0 ?
    C10 C11 H11A . . 119.0 ?
    C11 C12 C13 . . 121.3(10) ?
    C11 C12 H12A . . 119.3 ?
    C13 C12 H12A . . 119.3 ?
    C12 C13 C14 . . 116.8(10) ?
    C12 C13 C16 . . 121.9(11) ?
    C14 C13 C16 . . 121.3(12) ?
    C15 C14 C13 . . 121.9(11) ?
    C15 C14 H14A . . 119.1 ?
    C13 C14 H14A . . 119.1 ?
    C14 C15 C10 . . 120.6(10) ?
    C14 C15 H15A . . 119.7 ?
    C10 C15 H15A . . 119.7 ?
    C13 C16 H16A . . 109.5 ?
    C13 C16 H16B . . 109.5 ?
    H16A C16 H16B . . 109.5 ?
    C13 C16 H16C . . 109.5 ?
    H16A C16 H16C . . 109.5 ?
    H16B C16 H16C . . 109.5 ?
    C18 C17 C22 . . 117.6(8) ?
    C18 C17 P1 . . 123.3(8) ?
    C22 C17 P1 . . 119.0(8) ?
    C19 C18 C17 . . 121.4(10) ?
    C19 C18 H18A . . 119.3 ?
    C17 C18 H18A . . 119.3 ?
    C18 C19 C20 . . 121.4(10) ?
    C18 C19 H19A . . 119.3 ?
    C20 C19 H19A . . 119.3 ?
    C21 C20 C19 . . 118.3(10) ?
    C21 C20 C23 . . 122.0(10) ?
    C19 C20 C23 . . 119.7(11) ?
    C20 C21 C22 . . 121.2(10) ?
    C20 C21 H21A . . 119.4 ?
    C22 C21 H21A . . 119.4 ?
    C21 C22 C17 . . 119.9(10) ?
    C21 C22 H22A . . 120.0 ?
    C17 C22 H22A . . 120.0 ?
    C20 C23 H23A . . 109.5 ?
    C20 C23 H23B . . 109.5 ?
    H23A C23 H23B . . 109.5 ?
    C20 C23 H23C . . 109.5 ?
    H23A C23 H23C . . 109.5 ?
    H23B C23 H23C . . 109.5 ?
    C29 C24 C25 . . 119.5(9) ?
    C29 C24 P1 . . 123.0(8) ?
    C25 C24 P1 . . 117.4(7) ?
    C26 C25 C24 . . 119.7(9) ?
    C26 C25 H25A . . 120.1 ?
    C24 C25 H25A . . 120.1 ?
    C25 C26 C27 . . 121.7(9) ?
    C25 C26 H26A . . 119.2 ?
    C27 C26 H26A . . 119.2 ?
    C28 C27 C26 . . 117.1(12) ?
    C28 C27 C30 . . 123.1(13) ?
    C26 C27 C30 . . 119.9(11) ?
    C27 C28 C29 . . 122.9(12) ?
    C27 C28 H28A . . 118.5 ?
    C29 C28 H28A . . 118.5 ?
    C24 C29 C28 . . 119.0(10) ?
    C24 C29 H29A . . 120.5 ?
    C28 C29 H29A . . 120.5 ?
    C27 C30 H30A . . 109.5 ?
    C27 C30 H30B . . 109.5 ?
    H30A C30 H30B . . 109.5 ?
    C27 C30 H30C . . 109.5 ?
    H30A C30 H30C . . 109.5 ?
    H30B C30 H30C . . 109.5 ?
loop_
    _geom_torsion_atom_site_label_1
    _geom_torsion_atom_site_label_2
    _geom_torsion_atom_site_label_3
    _geom_torsion_atom_site_label_4
    _geom_torsion_site_symmetry_1
    _geom_torsion_site_symmetry_2
    _geom_torsion_site_symmetry_3
    _geom_torsion_site_symmetry_4
    _geom_torsion
    _geom_torsion_publ_flag
    P1 Au S1 C7 . . . . -170.4(10) ?
    S1 Au P1 C17 . . . . -86.1(11) ?
    S1 Au P1 C10 . . . . 35.6(12) ?
    S1 Au P1 C24 . . . . 151.9(10) ?
    C7 N1 C1 C2 . . . . -63.7(14) ?
    C7 N1 C1 C6 . . . . 119.0(11) ?
    C6 C1 C2 C3 . . . . 2.6(15) ?
    N1 C1 C2 C3 . . . . -174.8(9) ?
    C1 C2 C3 C4 . . . . -1.9(15) ?
    C2 C3 C4 C5 . . . . 0.6(16) ?
    C2 C3 C4 N2 . . . . -179.0(9) ?
    O3 N2 C4 C3 . . . . -179.4(11) ?
    O2 N2 C4 C3 . . . . 0.1(16) ?
    O3 N2 C4 C5 . . . . 0.9(16) ?
    O2 N2 C4 C5 . . . . -179.6(10) ?
    C3 C4 C5 C6 . . . . -0.2(16) ?
    N2 C4 C5 C6 . . . . 179.5(10) ?
    C4 C5 C6 C1 . . . . 1.0(17) ?
    C2 C1 C6 C5 . . . . -2.1(16) ?
    N1 C1 C6 C5 . . . . 175.3(10) ?
    C1 N1 C7 O1 . . . . 169.9(9) ?
    C1 N1 C7 S1 . . . . -7.1(16) ?
    C8 O1 C7 N1 . . . . -0.7(13) ?
    C8 O1 C7 S1 . . . . 176.9(7) ?
    Au S1 C7 N1 . . . . -21.9(11) ?
    Au S1 C7 O1 . . . . 160.9(5) ?
    C7 O1 C8 C9 . . . . 83.3(12) ?
    C17 P1 C10 C11 . . . . 87.5(9) ?
    C24 P1 C10 C11 . . . . -160.6(8) ?
    Au P1 C10 C11 . . . . -38.6(9) ?
    C17 P1 C10 C15 . . . . -95.5(10) ?
    C24 P1 C10 C15 . . . . 16.3(10) ?
    Au P1 C10 C15 . . . . 138.4(9) ?
    C15 C10 C11 C12 . . . . 2.0(17) ?
    P1 C10 C11 C12 . . . . 179.2(9) ?
    C10 C11 C12 C13 . . . . -2.1(18) ?
    C11 C12 C13 C14 . . . . 3.3(18) ?
    C11 C12 C13 C16 . . . . -178.2(11) ?
    C12 C13 C14 C15 . . . . -4.9(19) ?
    C16 C13 C14 C15 . . . . 176.6(12) ?
    C13 C14 C15 C10 . . . . 5(2) ?
    C11 C10 C15 C14 . . . . -3.5(18) ?
    P1 C10 C15 C14 . . . . 179.4(10) ?
    C10 P1 C17 C18 . . . . 41.1(10) ?
    C24 P1 C17 C18 . . . . -68.2(9) ?
    Au P1 C17 C18 . . . . 166.5(8) ?
    C10 P1 C17 C22 . . . . -141.8(8) ?
    C24 P1 C17 C22 . . . . 108.9(9) ?
    Au P1 C17 C22 . . . . -16.5(9) ?
    C22 C17 C18 C19 . . . . -3.0(15) ?
    P1 C17 C18 C19 . . . . 174.2(9) ?
    C17 C18 C19 C20 . . . . -0.6(17) ?
    C18 C19 C20 C21 . . . . 3.2(16) ?
    C18 C19 C20 C23 . . . . -179.4(10) ?
    C19 C20 C21 C22 . . . . -2.0(16) ?
    C23 C20 C21 C22 . . . . -179.4(10) ?
    C20 C21 C22 C17 . . . . -1.5(15) ?
    C18 C17 C22 C21 . . . . 4.0(15) ?
    P1 C17 C22 C21 . . . . -173.2(8) ?
    C17 P1 C24 C29 . . . . 15.8(10) ?
    C10 P1 C24 C29 . . . . -95.9(9) ?
    Au P1 C24 C29 . . . . 142.0(8) ?
    C17 P1 C24 C25 . . . . -167.3(8) ?
    C10 P1 C24 C25 . . . . 81.1(9) ?
    Au P1 C24 C25 . . . . -41.1(9) ?
    C29 C24 C25 C26 . . . . 2.7(16) ?
    P1 C24 C25 C26 . . . . -174.4(9) ?
    C24 C25 C26 C27 . . . . -1.4(18) ?
    C25 C26 C27 C28 . . . . -1(2) ?
    C25 C26 C27 C30 . . . . 178.7(12) ?
    C26 C27 C28 C29 . . . . 1(2) ?
    C30 C27 C28 C29 . . . . -177.9(13) ?
    C25 C24 C29 C28 . . . . -1.9(16) ?
    P1 C24 C29 C28 . . . . 175.0(9) ?
    C27 C28 C29 C24 . . . . -0.3(19) ?
