# Supplementary material for: [O-Ethyl N-(4-nitro­phen­yl)thio­carbam­ato-κS](tri-p-tolyl­phosphine-κP)gold(I)
Source: Acta Crystallogr Sect E Struct Rep Online. 2008 Nov 20;64(Pt 12):m1582. doi: 10.1107/S1600536808038257 (PMC2959883; doi:10.1107/S1600536808038257)
Supplement: Supplementary file 2 [file e-64-m1582-Isup2.hkl]

# 
# h,k,l, Fc-squared, Fo-squared, sigma(Fo-squared) and status flag 
# 
data_I
_shelx_title ' g1 in Cc' 
_shelx_refln_list_code          4 
_shelx_F_calc_maximum      407.45 
_exptl_crystal_F_000      1432.00 
_reflns_d_resolution_high  0.7964 
 
loop_ 
 _symmetry_equiv_pos_as_xyz 
 'x, y, z' 
 'x, -y, z+1/2' 
 'x+1/2, y+1/2, z' 
 'x+1/2, -y+1/2, z+1/2' 
 
_cell_length_a    16.6223 
_cell_length_b    18.3069 
_cell_length_c    10.0942 
_cell_angle_alpha  90.000 
_cell_angle_beta  112.784 
_cell_angle_gamma  90.000 
 
_shelx_F_squared_multiplier     1.000 
 
loop_ 
 _refln_index_h 
 _refln_index_k 
 _refln_index_l 
 _refln_F_squared_calc 
 _refln_F_squared_meas 
 _refln_F_squared_sigma 
 _refln_observed_status 
   2   0 -12     5727.69     4226.94   1124.40 o 
   4   0 -12     5234.01     3772.44   1292.44 o 
   6   0 -12     2428.09     1967.99    768.02 o 
   8   0 -12     3765.49     4085.97    985.68 o 
  10   0 -12     7902.12     6500.56   1594.69 o 
  12   0 -12     7298.91     7871.94    595.47 o 
   3   1 -12     5929.81     4224.11    896.23 o 
   5   1 -12     3697.28     2533.81    602.10 o 
   7   1 -12     2690.98     2282.04    570.31 o 
   9   1 -12     4795.22     4576.92    736.77 o 
  11   1 -12     7065.40     6924.34    874.03 o 
  13   1 -12     3709.78     2642.19    655.93 o 
   2   2 -12     3985.64     3122.03    757.67 o 
   4   2 -12     3265.99     3102.50    770.28 o 
   6   2 -12     2915.47     2333.81    421.21 o 
   8   2 -12     4957.73     3959.09    707.89 o 
  10   2 -12     4028.78     3454.85    581.39 o 
  12   2 -12     3565.66     3012.88    648.06 o 
   3   3 -12     2950.43     2142.43    597.45 o 
   5   3 -12     1912.78     2012.55    410.62 o 
   7   3 -12     4835.19     4104.48    797.08 o 
   9   3 -12     3112.19     2191.75    605.10 o 
  11   3 -12     2391.78     1799.38    609.57 o 
  13   3 -12     3416.65     2333.00    681.16 o 
   4   4 -12     2750.72     1931.41    500.23 o 
   6   4 -12     2550.98     2213.26    472.54 o 
   8   4 -12     4993.55     3461.24    718.97 o 
  10   4 -12      885.05      832.22    158.30 o 
  12   4 -12     2873.58     2208.39    610.98 o 
   5   5 -12     4101.09     2854.41    613.97 o 
   7   5 -12     3555.23     2821.12    839.64 o 
   9   5 -12      623.76      919.35    388.52 o 
  11   5 -12     1206.17     1189.97    284.20 o 
   6   6 -12     1639.27     1611.55    405.78 o 
   8   6 -12     1236.09      842.45    172.61 o 
  10   6 -12      547.75      669.28    146.60 o 
   7   7 -12      607.40      549.13    303.37 o 
   9   7 -12      414.49      490.49    222.74 o 
  -1   1 -11      195.33       81.54    200.29 o 
   1   1 -11      612.70      979.00    207.48 o 
   3   1 -11      357.78      562.60    161.50 o 
   5   1 -11       11.16      209.69    115.03 o 
   7   1 -11      247.34      294.92    111.82 o 
   9   1 -11      712.24     1043.10    284.77 o 
  11   1 -11      221.73      352.87    119.28 o 
  13   1 -11       55.68      195.37    110.88 o 
  15   1 -11       34.85      274.16    249.24 o 
  -2   2 -11     1059.85      700.38    250.56 o 
   0   2 -11     2096.51     2457.70    390.64 o 
   2   2 -11      844.16      828.13    194.81 o 
   4   2 -11     1227.16     1050.96    177.54 o 
   6   2 -11       85.97      526.06    192.97 o 
   8   2 -11     1232.02     1362.27    331.57 o 
  10   2 -11     1316.44     1135.43    207.59 o 
  12   2 -11      616.89      483.68    159.57 o 
  14   2 -11      322.21      411.26    110.48 o 
  16   2 -11      716.12      645.52    140.52 o 
  -1   3 -11     1762.57     1155.34    339.46 o 
   1   3 -11     1243.68     1438.46    403.18 o 
   3   3 -11     2160.40     1286.51    696.41 o 
   5   3 -11     1456.17     1858.05    597.73 o 
   7   3 -11     2275.10     2034.68    286.23 o 
   9   3 -11     2112.42     2168.74    439.79 o 
  11   3 -11     1483.22     1738.16    299.99 o 
  13   3 -11     1040.84     1408.29    236.19 o 
  15   3 -11     1247.07     1108.84    241.07 o 
   0   4 -11      921.89      753.69    242.47 o 
   2   4 -11      953.90     1065.00    231.25 o 
   4   4 -11     3741.07     2750.30    612.81 o 
   6   4 -11     3338.36     3045.60    391.96 o 
   8   4 -11     4753.11     4747.23    812.88 o 
  10   4 -11     2245.07     2185.91    374.01 o 
  12   4 -11     1578.27     1232.00    283.54 o 
  14   4 -11     2358.57     1650.89    412.59 o 
  -1   5 -11     1323.46      871.07    212.24 o 
   1   5 -11     1977.82     1682.03    314.20 o 
   3   5 -11     2663.23     2180.14    451.10 o 
   5   5 -11     4439.57     3964.76    725.63 o 
   7   5 -11     5651.03     4735.15    679.58 o 
   9   5 -11     1947.16     1705.53    328.93 o 
  11   5 -11     1239.32     1112.01    256.57 o 
  13   5 -11     3337.62     2277.71    599.50 o 
  15   5 -11     3896.60     3410.42   1369.13 o 
   0   6 -11     2071.00     1269.81    426.24 o 
   2   6 -11     2856.15     2574.78    888.13 o 
   4   6 -11     4205.38     2804.89    639.91 o 
   6   6 -11     4774.20     4448.34    709.20 o 
   8   6 -11     3423.00     2805.67    559.75 o 
  10   6 -11     1190.82     1500.01    271.22 o 
  12   6 -11     3075.98     2700.58    599.98 o 
  14   6 -11     4581.43     3405.91   1493.19 o 
   1   7 -11     2098.14     1595.09    357.87 o 
   3   7 -11     4793.79     3441.73    772.03 o 
   5   7 -11     6261.00     4406.75    823.52 o 
   7   7 -11     4840.09     3528.61    741.18 o 
   9   7 -11     3225.20     2944.04    740.39 o 
  11   7 -11     4140.17     3491.18    619.15 o 
  13   7 -11     4036.04     2040.16   1149.21 o 
   2   8 -11     4114.95     3824.45    531.53 o 
   4   8 -11     4976.51     3619.90    955.80 o 
   6   8 -11     5931.52     5511.59   1136.41 o 
   8   8 -11     3634.65     2605.91    766.33 o 
  10   8 -11     6593.02     6611.64    490.59 o 
  12   8 -11     3732.51     2648.04    887.57 o 
   3   9 -11     4641.34     3427.66    579.62 o 
   5   9 -11     4629.63     3263.40    698.80 o 
   7   9 -11     2991.57     2720.30    749.41 o 
   9   9 -11     4722.00     3214.19   1257.48 o 
  11   9 -11     5090.36     5175.41   1443.57 o 
   4  10 -11     2723.21     2086.75    376.13 o 
   6  10 -11     3156.94     2274.46    402.67 o 
   8  10 -11     4224.19     2876.98    940.57 o 
  10  10 -11     5229.62     3625.83   1589.05 o 
   5  11 -11     1940.79     1238.71    314.02 o 
   7  11 -11     3726.86     2191.29   1003.73 o 
   9  11 -11     4346.44     2389.78    722.91 o 
  -4   0 -10     2353.88     1322.89    519.91 o 
  -2   0 -10    11598.97     9326.79   1993.93 o 
   0   0 -10     8870.80     9599.71   1690.55 o 
   2   0 -10    13212.76    12159.79   2372.86 o 
   4   0 -10     4269.89     4419.79   1035.31 o 
   6   0 -10     9430.96    11325.22   1982.65 o 
   8   0 -10    17113.72    19006.57   1101.85 o 
  10   0 -10    15874.52    16688.97    922.53 o 
  12   0 -10     6626.62     6129.51   1185.30 o 
  14   0 -10     3027.30     3395.76    855.99 o 
  16   0 -10     5922.78     7125.35    433.07 o 
  -5   1 -10      919.45      588.44    242.89 o 
  -3   1 -10     5928.70     5324.86   1035.85 o 
  -1   1 -10     9814.52     7941.39   1508.99 o 
   1   1 -10     7710.19     7436.97   1109.76 o 
   3   1 -10     5228.59     5901.31    899.80 o 
   5   1 -10     5943.71     6839.33   1058.96 o 
   7   1 -10     8271.32     8496.32   1139.58 o 
   9   1 -10    13795.53    12651.52    520.30 o 
  11   1 -10    11883.89    11299.44    736.51 o 
  13   1 -10     3689.34     3241.67    585.51 o 
  15   1 -10     3569.88     3022.19    752.39 o 
  17   1 -10     6387.05     6625.70   1061.25 o 
  -4   2 -10     3772.68     3200.39    461.99 o 
  -2   2 -10     5327.71     4553.24    677.32 o 
   0   2 -10     5473.83     4935.98   1360.11 o 
   2   2 -10    12336.03    11621.24    997.09 o 
   4   2 -10     3415.00     3062.90    617.19 o 
   6   2 -10     8058.72     8008.83   1092.39 o 
   8   2 -10     6811.52     6232.63    772.49 o 
  10   2 -10     9917.84    10245.96   1256.80 o 
  12   2 -10     8027.10     8122.53    295.38 o 
  14   2 -10     5008.94     3881.26    580.62 o 
  16   2 -10     3795.45     3250.42    639.89 o 
  18   2 -10     3297.50     1942.05    990.20 o 
  -5   3 -10     3575.16     2558.46    568.24 o 
  -3   3 -10     3768.21     3659.45    555.59 o 
  -1   3 -10     3467.05     3343.35    385.53 o 
   1   3 -10     7867.20     6915.68    892.42 o 
   3   3 -10     9523.42    10201.40   1602.45 o 
   5   3 -10    11486.81    11397.06    764.49 o 
   7   3 -10    11490.74    11055.79    855.52 o 
   9   3 -10     4231.05     3820.12    547.81 o 
  11   3 -10     7257.77     7978.14    667.52 o 
  13   3 -10     5178.30     4320.70    667.97 o 
  15   3 -10     5291.49     4716.90    822.61 o 
  17   3 -10     2813.31     2340.16    795.09 o 
  -4   4 -10     3928.44     3117.92    616.55 o 
  -2   4 -10     2836.22     1950.44    571.22 o 
   0   4 -10     2749.00     2187.59    346.98 o 
   2   4 -10     6573.38     6354.25    640.60 o 
   4   4 -10     5753.58     5688.46    767.46 o 
   6   4 -10     8422.49     7851.82    732.38 o 
   8   4 -10     4877.40     4660.20    567.31 o 
  10   4 -10     2465.13     2290.80    368.10 o 
  12   4 -10     5854.40     5270.03    666.97 o 
  14   4 -10     5859.22     6053.95    451.11 o 
  16   4 -10     2923.87     2789.01    556.00 o 
  -3   5 -10     2802.66     2182.34    520.47 o 
  -1   5 -10      922.12     1030.71    297.18 o 
   1   5 -10     2580.99     2470.82    430.35 o 
   3   5 -10     2293.90     2369.00    363.79 o 
   5   5 -10     5485.01     6015.56    947.21 o 
   7   5 -10     3423.26     3078.17    278.37 o 
   9   5 -10     2295.06     2105.32    239.56 o 
  11   5 -10     3643.20     3056.73    421.02 o 
  13   5 -10     4381.04     5094.21    665.39 o 
  15   5 -10     4193.42     3737.48    998.09 o 
  17   5 -10     1140.24      963.13    402.62 o 
  -4   6 -10     1715.28     1930.36    683.44 o 
  -2   6 -10      619.46      493.74    157.87 o 
   0   6 -10     1373.50      874.42    270.10 o 
   2   6 -10     1935.29     1282.39    339.26 o 
   4   6 -10     4384.50     4465.71    602.77 o 
   6   6 -10     3138.83     2863.32    357.39 o 
   8   6 -10     1570.26     1473.02    201.19 o 
  10   6 -10     2299.45     2174.37    421.59 o 
  12   6 -10     1885.32     1681.38    311.80 o 
  14   6 -10     3436.68     3436.36    798.47 o 
  16   6 -10     1552.25     1499.95    438.71 o 
  -3   7 -10      450.56      618.24    167.26 o 
  -1   7 -10      366.24      521.24    174.81 o 
   1   7 -10      808.39      600.62    131.63 o 
   3   7 -10     2137.86     2001.65    454.24 o 
   5   7 -10     2582.01     1957.98    395.51 o 
   7   7 -10      963.56      867.96    221.86 o 
   9   7 -10      464.27      852.48    210.30 o 
  11   7 -10     1760.21     1889.64    280.60 o 
  13   7 -10      281.63      334.95    163.53 o 
  15   7 -10     1742.20     1195.45    343.97 o 
  -2   8 -10     1067.81      934.13    227.33 o 
   0   8 -10      331.62      416.55    142.96 o 
   2   8 -10      670.23      403.75    237.96 o 
   4   8 -10      431.67      552.33    167.33 o 
   6   8 -10      767.62      487.81    163.97 o 
   8   8 -10      236.69      425.14    131.86 o 
  10   8 -10      443.85      505.62    129.89 o 
  14   8 -10      558.75     1247.33    459.01 o 
  16   8 -10      686.58      895.46    285.33 o 
  -1   9 -10      290.43      210.44    128.57 o 
   1   9 -10       28.20      456.66    199.62 o 
   3   9 -10      415.60      543.05    248.69 o 
   5   9 -10      159.29      263.70    215.27 o 
   7   9 -10      534.67      545.55    129.31 o 
   9   9 -10      122.70      309.22     77.82 o 
  11   9 -10      269.43      324.80    200.75 o 
  13   9 -10       13.64      356.38    366.53 o 
  15   9 -10      101.55      358.64    124.06 o 
   0  10 -10       13.33      260.15    126.72 o 
   2  10 -10      394.85      400.98    172.46 o 
   4  10 -10      220.27      335.71     97.46 o 
   6  10 -10      535.53      386.07    103.64 o 
   8  10 -10      120.33      454.50    219.92 o 
  10  10 -10      452.79      315.78    205.26 o 
  12  10 -10      661.50      535.70    148.87 o 
  14  10 -10       48.47      347.36    338.34 o 
  -1  11 -10       80.51      224.82    172.77 o 
   1  11 -10      497.12      646.73    234.41 o 
   3  11 -10     1021.70     1165.04    346.23 o 
   5  11 -10      397.14      227.25    159.02 o 
   7  11 -10      416.29      369.57    106.36 o 
   9  11 -10       52.63      786.07    296.61 o 
  13  11 -10      289.89      437.58    303.37 o 
   2  12 -10      725.25      548.08    162.17 o 
   4  12 -10     1461.89     1362.14    285.59 o 
   6  12 -10      789.56      953.70    279.69 o 
   8  12 -10     1053.29     1748.07    332.70 o 
  10  12 -10      857.70     1100.72    462.39 o 
  12  12 -10     1140.29      896.59    240.22 o 
   3  13 -10      840.55      707.43    439.84 o 
   5  13 -10      737.02      499.61    403.75 o 
   7  13 -10     2809.72     2751.80    686.82 o 
   9  13 -10     1324.41     1311.61    449.99 o 
   6  14 -10     2532.05     2159.71   1238.31 o 
  -7   1  -9       34.97      519.20    302.25 o 
  -5   1  -9      401.00      385.56    210.49 o 
  -3   1  -9     1899.33     2037.97    466.50 o 
  -1   1  -9      554.13      721.25    369.91 o 
   1   1  -9      391.06      459.84    196.91 o 
   3   1  -9      671.02      837.29    259.29 o 
   5   1  -9     2227.29     2228.50    269.57 o 
   7   1  -9       93.46      255.34     66.99 o 
   9   1  -9      260.94      258.74     67.07 o 
  11   1  -9      178.09      291.99     80.55 o 
  13   1  -9      797.95      644.48    104.90 o 
  15   1  -9      629.88      543.84    120.85 o 
  17   1  -9      404.84      663.40    127.54 o 
  19   1  -9      190.59      295.28    128.38 o 
  -6   2  -9       39.54      519.91    144.36 o 
  -4   2  -9     1133.61      916.23    203.48 o 
  -2   2  -9     1976.91     2124.08    290.96 o 
   0   2  -9      262.49      586.29    164.99 o 
   2   2  -9     2048.66     2341.77    421.46 o 
   4   2  -9     4869.80     4757.34    503.28 o 
   6   2  -9     3830.56     3625.71    311.87 o 
   8   2  -9     2600.52     2640.61    261.28 o 
  10   2  -9     2571.55     2737.94    313.36 o 
  12   2  -9     1038.04     1017.74    202.66 o 
  14   2  -9     2174.33     1821.85    215.29 o 
  16   2  -9     1943.60     1491.88    319.42 o 
  18   2  -9      807.35      738.04    199.24 o 
  -7   3  -9      441.97       32.91    165.54 o 
  -5   3  -9      811.19      677.45    345.10 o 
  -3   3  -9     2506.25     2628.55    350.15 o 
  -1   3  -9     1114.48     1272.94    206.91 o 
   1   3  -9     2877.43     2542.93    488.90 o 
   3   3  -9     3862.32     4352.69    534.80 o 
   5   3  -9     2768.48     2824.43    304.87 o 
   7   3  -9     4718.85     5163.20    473.05 o 
   9   3  -9     2044.30     2300.83    299.85 o 
  11   3  -9     3176.42     3337.83    394.56 o 
  13   3  -9     1005.08     1110.95    193.50 o 
  15   3  -9     3977.62     3074.42    450.95 o 
  17   3  -9     1142.01      951.99    183.70 o 
  19   3  -9      542.81      747.72    286.46 o 
  -6   4  -9     2072.34     1612.85    356.54 o 
  -4   4  -9     1450.09     1636.07    250.81 o 
  -2   4  -9     3708.68     3071.85    433.91 o 
   0   4  -9     4917.46     5075.77    753.67 o 
   2   4  -9    10317.40    11295.39   1204.46 o 
   4   4  -9     2534.67     2924.05    286.08 o 
   6   4  -9     4128.77     4032.65    427.78 o 
   8   4  -9     2279.56     2464.67    278.95 o 
  10   4  -9     1895.88     1993.15    291.51 o 
  12   4  -9     2298.58     2522.03    283.89 o 
  14   4  -9     4377.35     4251.26    528.07 o 
  16   4  -9     2815.29     2481.05    577.43 o 
  18   4  -9     1137.27      967.64    242.47 o 
  -7   5  -9     2709.02     1570.20    421.36 o 
  -5   5  -9     5270.65     4554.61    803.55 o 
  -3   5  -9     3263.86     3893.58    608.36 o 
  -1   5  -9     3827.70     4568.30   1287.37 o 
   1   5  -9     6609.79     7375.14   1046.47 o 
   3   5  -9     7483.40     7149.43    959.90 o 
   5   5  -9     7760.57     8213.98    972.18 o 
   7   5  -9     7144.55     7285.05    475.71 o 
   9   5  -9     4800.62     4823.26    402.49 o 
  11   5  -9     4585.79     4478.84    533.94 o 
  13   5  -9     6733.21     6986.21    561.16 o 
  15   5  -9     5090.11     4832.18    590.40 o 
  17   5  -9     2589.74     2454.06    527.80 o 
  -6   6  -9     4554.57     3522.21    748.41 o 
  -4   6  -9     4062.94     3633.62    667.77 o 
  -2   6  -9     2455.46     2478.19    341.06 o 
   0   6  -9     4894.13     5223.71    975.53 o 
   2   6  -9     7191.84     6729.56    888.26 o 
   4   6  -9    11024.15    12242.21   1274.96 o 
   6   6  -9    10209.74    10685.30    817.25 o 
   8   6  -9     7555.05     7564.62    673.27 o 
  10   6  -9     7752.52     7495.82    786.66 o 
  12   6  -9     8916.36     9714.76    605.59 o 
  14   6  -9     6979.77     7874.20   1670.25 o 
  16   6  -9     2720.07     2199.18    861.63 o 
  18   6  -9     2508.37     2501.43    525.55 o 
  -5   7  -9     5190.16     4440.11    806.91 o 
  -3   7  -9     4610.83     3999.38    615.77 o 
  -1   7  -9     4206.47     4299.33    697.10 o 
   1   7  -9     6695.48     6400.84   1067.23 o 
   3   7  -9    11016.63    10770.73   1239.60 o 
   5   7  -9    14859.78    14442.87    606.18 o 
   7   7  -9     4735.18     4533.94    452.83 o 
   9   7  -9     7073.70     7683.99    446.08 o 
  11   7  -9     8531.84     9153.59    732.33 o 
  13   7  -9     9860.30     9230.93   2060.46 o 
  15   7  -9     3950.25     4362.27    951.85 o 
  17   7  -9     2225.34     2466.47    550.36 o 
  -6   8  -9     4528.73     3107.02    767.78 o 
  -4   8  -9     5093.83     4128.45    727.70 o 
  -2   8  -9     5786.23     6765.87   1625.70 o 
   0   8  -9     5027.70     6672.64    943.96 o 
   2   8  -9    11659.31    10582.23   1309.91 o 
   4   8  -9    11324.91    10710.31    619.86 o 
   6   8  -9     7703.75     7202.74    905.97 o 
   8   8  -9     4610.14     5134.91    510.04 o 
  10   8  -9     8161.88     8840.15    710.42 o 
  12   8  -9    10323.42    11396.27   1586.79 o 
  14   8  -9     5734.90     6454.32    942.83 o 
  16   8  -9     3449.34     4211.15   1000.35 o 
  -5   9  -9     2743.06     2099.04    465.71 o 
  -3   9  -9     4843.32     4167.81    572.94 o 
  -1   9  -9     7471.29     7267.10   1125.37 o 
   1   9  -9     5658.24     5975.24    654.10 o 
   3   9  -9     8230.70     8517.38   1105.62 o 
   5   9  -9    10526.14    11052.45    957.25 o 
   7   9  -9     8410.67     7503.07    684.07 o 
   9   9  -9    10276.05     9180.18    897.72 o 
  11   9  -9     7081.90     9570.39    942.83 o 
  13   9  -9     7351.95     8370.42   2132.64 o 
  15   9  -9     3973.62     4282.20    818.77 o 
  17   9  -9     3639.09     3774.70   1057.86 o 
  -4  10  -9     2778.68     1919.66    517.09 o 
  -2  10  -9     8691.51     7820.78   1326.28 o 
   0  10  -9     8481.49     7744.81   1333.63 o 
   2  10  -9     7458.67     6659.20   1016.40 o 
   4  10  -9     6471.15     5733.73    788.42 o 
   6  10  -9     8093.78     7679.65    839.93 o 
   8  10  -9    11920.54    12260.82    651.86 o 
  10  10  -9     8659.27     8365.91   1569.88 o 
  12  10  -9     5269.02     7050.92   1514.62 o 
  14  10  -9     3979.96     4886.70    784.94 o 
  16  10  -9     4961.26     4566.40    931.55 o 
  -3  11  -9     5569.73     4497.56    941.26 o 
  -1  11  -9     8857.77     9293.74   1759.91 o 
   1  11  -9     6679.35     5889.10   1125.82 o 
   3  11  -9     2165.52     2147.56    865.01 o 
   5  11  -9     3674.30     3430.73    469.80 o 
   7  11  -9     8657.04     8360.01    820.50 o 
   9  11  -9    12739.01    13574.03   1734.53 o 
  11  11  -9     2381.07     2755.18    730.81 o 
  13  11  -9     2927.51     2950.29    501.86 o 
  15  11  -9     3051.39     2228.50    651.86 o 
  -2  12  -9     4899.90     3981.21    751.91 o 
   0  12  -9     4353.95     3646.41    609.15 o 
   2  12  -9     3686.42     2468.39    576.64 o 
   4  12  -9     2846.85     4692.44   1444.69 o 
   6  12  -9     4564.71     4085.34    609.00 o 
   8  12  -9     9072.97     9117.02   2428.12 o 
  10  12  -9     6341.53     7160.31   1771.75 o 
  12  12  -9     1974.61     1582.28    292.10 o 
  14  12  -9     1904.55     2152.94    506.38 o 
  -1  13  -9     3000.54     1952.70    474.46 o 
   1  13  -9     3282.37     2671.30    839.07 o 
   3  13  -9     4096.28     2644.49    446.93 o 
   5  13  -9     2660.30     2169.56    455.65 o 
   7  13  -9     7852.83     6426.12   1602.58 o 
   9  13  -9     6449.45     7777.21   1621.76 o 
  11  13  -9     3067.40     3612.30    884.18 o 
  13  13  -9     2463.59     2967.20    577.43 o 
   0  14  -9     1984.91     1262.52    531.19 o 
   2  14  -9     2762.65     2130.40    497.76 o 
   4  14  -9     2986.88     2298.90    603.93 o 
   6  14  -9     2476.20     5728.02    461.26 o 
   8  14  -9     2385.32     2442.78    705.99 o 
  10  14  -9     2735.77     2847.66    567.28 o 
  12  14  -9     2708.44     2508.20    510.89 o 
   1  15  -9     1276.44      920.67    218.47 o 
   3  15  -9     1893.44     1195.28    343.54 o 
   5  15  -9     1412.92     1905.96    436.45 o 
   7  15  -9     1335.72     1822.50    428.56 o 
   9  15  -9      940.13      563.89    290.97 o 
   4  16  -9     2154.17     1647.69    579.68 o 
   6  16  -9      786.38      526.68    258.26 o 
  -8   0  -8     3953.28     3217.57    919.15 o 
  -6   0  -8     2823.89     2923.22    668.78 o 
  -4   0  -8    23607.13    26666.49   1451.46 o 
  -2   0  -8    11443.33    12374.06   1774.01 o 
   0   0  -8    19485.19    19702.41   1549.58 o 
   2   0  -8     5668.99     6860.49    799.33 o 
   4   0  -8    19667.02    19675.71    930.42 o 
   6   0  -8    31699.96    32553.82   1371.45 o 
   8   0  -8    20005.00    21913.69   1351.65 o 
  10   0  -8    11862.17    13477.72   1287.37 o 
  12   0  -8     8877.78    10130.05   1321.76 o 
  14   0  -8    12905.07    13424.10   1349.96 o 
  16   0  -8     9851.13     8839.33   1610.48 o 
  18   0  -8     6637.90     6571.61   1100.72 o 
  20   0  -8     3432.02     3114.94    634.94 o 
  -9   1  -8     3559.99     3290.53    656.07 o 
  -7   1  -8     3850.00     2999.37    518.17 o 
  -5   1  -8     8279.69     9121.93   1260.76 o 
  -3   1  -8    16515.81    17338.17   1762.26 o 
  -1   1  -8    17585.74    17893.99   1218.46 o 
   1   1  -8    12873.01    13219.12    899.19 o 
   3   1  -8     8336.41     9582.47    798.57 o 
   5   1  -8    28137.15    28596.47    831.82 o 
   7   1  -8    24130.95    24592.59    756.52 o 
   9   1  -8    25818.16    27204.38    945.86 o 
  11   1  -8     6159.70     6533.49    496.16 o 
  13   1  -8     7803.98     7510.72    529.90 o 
  15   1  -8     9563.65    10211.58    754.82 o 
  17   1  -8     8816.23     8001.50   1348.28 o 
  19   1  -8     5208.33     5558.19    603.67 o 
  -8   2  -8     3024.07     2949.47    505.45 o 
  -6   2  -8     3990.02     4428.30    705.73 o 
  -4   2  -8    10583.68    10706.12   1594.64 o 
  -2   2  -8    11412.23    11163.13   1273.79 o 
   0   2  -8    24108.79    24120.13   1371.54 o 
   2   2  -8    17112.78    16811.66    661.08 o 
   4   2  -8    16439.62    16606.54    657.64 o 
   6   2  -8    19330.08    20865.04    626.96 o 
   8   2  -8    25376.27    26458.95    791.82 o 
  10   2  -8    13970.15    14303.81    655.20 o 
  12   2  -8     9036.35     9797.94    576.90 o 
  14   2  -8     6896.12     7014.55    607.34 o 
  16   2  -8     9175.08     8415.86    644.54 o 
  18   2  -8     6489.83     7474.32    420.66 o 
  -9   3  -8     2869.32     2509.12    532.73 o 
  -7   3  -8     5516.68     4937.53    854.28 o 
  -5   3  -8     6591.67     6731.13    896.33 o 
  -3   3  -8     6154.52     5964.29    791.15 o 
  -1   3  -8    14017.79    13685.30   1009.37 o 
   1   3  -8    14495.48    14502.63    781.71 o 
   3   3  -8    11723.30    10605.70    801.07 o 
   5   3  -8     7886.13     7916.64    594.31 o 
   7   3  -8    11421.68    12401.86    621.33 o 
   9   3  -8    19537.45    20148.88    735.53 o 
  11   3  -8    16782.61    16755.35    516.94 o 
  13   3  -8     9163.06    10057.62    913.87 o 
  15   3  -8     7059.82     7358.84   1511.19 o 
  17   3  -8     5816.63     5587.52    939.56 o 
  19   3  -8     4729.79     5929.90   1010.50 o 
  -8   4  -8     4280.07     2790.60    690.45 o 
  -6   4  -8     6550.01     5893.15   1102.29 o 
  -4   4  -8     4572.47     4422.55    776.69 o 
  -2   4  -8     2553.49     3099.83    462.96 o 
   0   4  -8     8954.53     8334.64    831.34 o 
   2   4  -8    13077.18    12715.92    934.93 o 
   4   4  -8    10616.59    10394.70    803.91 o 
   6   4  -8     8097.57     8081.65    535.40 o 
   8   4  -8     3786.56     4036.61    300.06 o 
  10   4  -8    12766.03    13532.47    559.64 o 
  12   4  -8     8396.71     8655.61    399.71 o 
  14   4  -8     8998.43     9331.60    824.51 o 
  16   4  -8     2378.74     3317.95    730.81 o 
  18   4  -8     2483.92     3429.60    606.75 o 
  -9   5  -8     2743.89     1919.02    433.72 o 
  -7   5  -8     3659.69     2601.49    412.64 o 
  -5   5  -8     3850.79     4016.27    506.67 o 
  -3   5  -8     3020.12     3562.30    509.33 o 
  -1   5  -8     4107.68     4621.05    619.34 o 
   1   5  -8     8751.82     8788.24   1059.85 o 
   3   5  -8    13783.77    13761.43    779.36 o 
   5   5  -8    16053.82    17005.32    821.56 o 
   7   5  -8     2232.39     2314.89    223.77 o 
   9   5  -8     5732.92     5738.99    480.14 o 
  11   5  -8     7213.04     7857.11    397.21 o 
  13   5  -8     5529.49     4929.43    672.15 o 
  15   5  -8     1407.57     1239.02    239.71 o 
  17   5  -8     1757.23     2922.09    580.81 o 
  19   5  -8     1503.43     1788.67    272.92 o 
  -8   6  -8     2717.45     2706.23    510.09 o 
  -6   6  -8     2676.61     1764.08    447.65 o 
  -4   6  -8     1671.01     2237.86    263.03 o 
  -2   6  -8     2146.38     2680.24    565.58 o 
   0   6  -8     4823.77     4707.26    721.70 o 
   2   6  -8     8934.54     8615.63   1143.46 o 
   4   6  -8     9606.61    10594.17   1134.18 o 
   6   6  -8     3953.73     3986.24    420.27 o 
   8   6  -8     2982.03     3510.40    296.23 o 
  10   6  -8     5147.18     5690.31    605.17 o 
  12   6  -8     4748.93     4584.69    959.18 o 
  14   6  -8     4265.87     2896.77   1109.18 o 
  16   6  -8     1211.00     1324.02    307.89 o 
  18   6  -8     1024.17     1335.30    260.52 o 
  -7   7  -8     1184.09     1183.19    188.03 o 
  -5   7  -8     1665.43     1889.98    355.32 o 
  -3   7  -8     1241.95     1269.42    166.16 o 
  -1   7  -8     2307.47     3055.88    419.95 o 
   1   7  -8      550.50      659.80    166.85 o 
   3   7  -8     4940.66     5425.10    468.60 o 
   5   7  -8     1394.98     1551.51    228.38 o 
   7   7  -8     1266.80     1162.48    244.09 o 
   9   7  -8     2695.26     2718.56    282.17 o 
  11   7  -8     4934.85     5144.26    694.15 o 
  13   7  -8     3411.21     3068.61    354.12 o 
  15   7  -8     1298.39     1339.81    339.46 o 
  17   7  -8      865.74      860.50    212.02 o 
  -8   8  -8      122.05      250.27    110.63 o 
  -6   8  -8      480.39      937.04    183.41 o 
  -4   8  -8      643.07      685.31    266.30 o 
  -2   8  -8      332.40      307.09    171.42 o 
   0   8  -8      843.71      670.98    155.84 o 
   2   8  -8     1544.04     1742.70    354.69 o 
   4   8  -8     1185.07     1291.87    204.57 o 
   6   8  -8     1067.30     1162.49    135.10 o 
   8   8  -8      994.09      855.32    168.95 o 
  10   8  -8      311.10      565.34    153.94 o 
  12   8  -8      611.28      498.22    166.35 o 
  14   8  -8     1409.50     1326.28    390.21 o 
  16   8  -8      730.04     1354.47    302.25 o 
  18   8  -8      330.36      695.84    224.43 o 
  -7   9  -8      227.99      197.82    126.40 o 
  -5   9  -8      391.66      487.92    113.72 o 
  -3   9  -8      413.24      583.76    167.57 o 
  -1   9  -8      509.39      662.45    165.20 o 
   1   9  -8      532.93      378.91     94.77 o 
   3   9  -8       25.50      117.75    292.10 o 
   5   9  -8      892.81      792.73    121.14 o 
   7   9  -8      948.95     1150.39    415.59 o 
   9   9  -8      194.07      318.54    290.97 o 
  11   9  -8      624.09      805.24    168.04 o 
  13   9  -8      111.01      418.41    183.83 o 
  15   9  -8      443.70      624.79    207.51 o 
  17   9  -8      112.63      579.68    215.41 o 
  -6  10  -8      141.46      468.49    154.92 o 
  -4  10  -8      143.70      180.99    162.40 o 
  -2  10  -8      625.51      584.51    337.21 o 
   0  10  -8      608.77      698.93    158.49 o 
   2  10  -8      695.96      628.28    190.51 o 
   4  10  -8      629.52      516.24    179.32 o 
   6  10  -8       65.57      121.39     61.70 o 
   8  10  -8      447.12      462.29    116.21 o 
  10  10  -8     2150.16     2586.01    479.31 o 
  12  10  -8      139.50      585.32    314.65 o 
  14  10  -8      567.26      867.27    266.16 o 
  16  10  -8       96.27      348.49    146.61 o 
  -5  11  -8      334.64      320.29    231.20 o 
  -3  11  -8      607.08      634.30    188.90 o 
  -1  11  -8      506.98      728.60    213.98 o 
   1  11  -8      501.49      489.75    421.79 o 
   3  11  -8      695.78      655.63    137.78 o 
   5  11  -8      415.66      567.14    125.03 o 
   7  11  -8      364.26      373.76    109.40 o 
   9  11  -8      636.18      666.85    458.44 o 
  11  11  -8      779.00      992.45    257.14 o 
  13  11  -8      346.26      460.14    189.47 o 
  15  11  -8      345.03      372.17    161.27 o 
  -4  12  -8      894.77      623.49    158.45 o 
  -2  12  -8     1131.92     1109.89    225.47 o 
   0  12  -8      445.70      527.80    260.52 o 
   2  12  -8      277.34      468.04    152.81 o 
   4  12  -8      827.35      789.00    142.59 o 
   6  12  -8     3155.10     3244.64    601.11 o 
   8  12  -8      977.15      780.96    145.33 o 
  10  12  -8     1974.70     1940.92    530.06 o 
  12  12  -8      906.83     1027.41    244.73 o 
  14  12  -8     1703.32     2595.03    571.79 o 
  16  12  -8     1569.88     2140.54    417.28 o 
  -5  13  -8     1568.23     1153.80    272.92 o 
  -3  13  -8     1617.41     1249.94    214.32 o 
  -1  13  -8     1861.44     2171.29    257.67 o 
   1  13  -8     3098.25     2650.37    366.67 o 
   3  13  -8     2475.34     2281.30    470.29 o 
   5  13  -8     3298.89     2549.03    724.04 o 
   7  13  -8     3901.00     3279.60    569.53 o 
   9  13  -8     2363.39     2786.76    422.92 o 
  11  13  -8     1171.18     1973.62    377.81 o 
  15  13  -8     2484.68     2805.93    532.31 o 
  -4  14  -8     2132.15     1248.05    457.88 o 
  -2  14  -8     1751.13     2716.84    416.15 o 
   0  14  -8     5239.58     3746.11    683.51 o 
   2  14  -8     4542.04     3992.06    629.87 o 
   4  14  -8     2798.95     1898.26    492.84 o 
   6  14  -8     5094.99     5032.18   1261.99 o 
   8  14  -8     3329.72     3302.16    629.30 o 
  10  14  -8     1985.80     2217.23    448.86 o 
  12  14  -8     1728.30     2239.78    364.27 o 
  14  14  -8     2729.40     2854.43    512.01 o 
  -1  15  -8     2278.64     1332.54    304.52 o 
   1  15  -8     4065.30     2669.94    549.26 o 
   3  15  -8     2761.13     2307.33    425.81 o 
   5  15  -8     3899.54     4078.07    987.94 o 
   7  15  -8     3548.49     3567.19    686.82 o 
   9  15  -8     3129.63     3244.64    691.33 o 
  11  15  -8     2501.59     2572.48    593.22 o 
  13  15  -8     3638.39     3711.54    700.35 o 
   0  16  -8     2865.76     1750.68    505.81 o 
   2  16  -8     4366.98     2992.09    734.95 o 
   4  16  -8     3223.25     3273.96    881.93 o 
   6  16  -8     4258.97     2811.57    971.02 o 
   8  16  -8     1935.51     2388.65    562.77 o 
  10  16  -8     2560.35     2271.36    801.86 o 
   1  17  -8     4535.83     2787.37    644.95 o 
   3  17  -8     5240.78     4894.59   1342.06 o 
   5  17  -8     5056.70     4189.72   1361.24 o 
   7  17  -8     1593.13     1441.31    616.90 o 
   9  17  -8     3032.23     3017.95    802.98 o 
 -11   1  -7      175.61      445.23    152.28 o 
  -9   1  -7      510.74      409.51    178.19 o 
  -7   1  -7      257.82     1162.08    461.26 o 
  -5   1  -7      312.27      447.70    283.64 o 
  -3   1  -7      931.32     1316.31    359.20 o 
  -1   1  -7     1335.85     1752.84    397.54 o 
   1   1  -7     1003.74     1358.30    194.17 o 
   3   1  -7      958.22      852.35    200.71 o 
   5   1  -7     3225.83     3766.35    312.50 o 
   7   1  -7     1840.53     2481.50    206.36 o 
   9   1  -7      560.33      756.34    138.85 o 
  11   1  -7      369.24      379.32    107.06 o 
  13   1  -7     1616.84     1573.07    131.17 o 
  15   1  -7      393.97      379.94    108.09 o 
  17   1  -7      236.74      231.09     80.14 o 
  19   1  -7      110.08      362.77    136.19 o 
 -10   2  -7     1211.71     1531.19    210.90 o 
  -8   2  -7      669.06      515.71    221.09 o 
  -6   2  -7     1456.03     2077.36    305.66 o 
  -4   2  -7     1119.93     1135.07    251.50 o 
  -2   2  -7     3150.71     2683.48    395.85 o 
   0   2  -7     2728.79     3733.18    470.61 o 
   2   2  -7     3189.70     3276.10    297.80 o 
   4   2  -7     2718.65     2717.52    295.91 o 
   6   2  -7     4305.21     4918.34    372.42 o 
   8   2  -7     2135.66     2459.11    221.63 o 
  10   2  -7     1376.14     1696.36    159.62 o 
  12   2  -7     1670.92     1698.12    166.36 o 
  14   2  -7     4914.76     4104.35    486.88 o 
  16   2  -7     1499.45     1432.42    305.70 o 
  18   2  -7     1103.22      930.76    255.97 o 
  20   2  -7      104.23      203.82     81.86 o 
 -11   3  -7     1451.67      642.98    222.19 o 
  -9   3  -7     1511.91     1482.88    191.53 o 
  -7   3  -7     1245.57     1997.72    328.16 o 
  -5   3  -7     3776.55     3869.20    540.99 o 
  -3   3  -7     5702.65     5842.60    720.75 o 
  -1   3  -7    11656.18    12564.24   1232.11 o 
   1   3  -7     4142.28     5071.02    498.56 o 
   3   3  -7     8568.70     8682.60    947.87 o 
   5   3  -7     6990.66     7261.10    507.89 o 
   7   3  -7     5614.36     6001.69    379.19 o 
   9   3  -7     4785.30     5260.39    370.79 o 
  11   3  -7     2134.73     2570.00    249.06 o 
  13   3  -7     6651.19     6740.96    547.76 o 
  15   3  -7     1787.33     1502.33    234.57 o 
  17   3  -7     2611.20     2427.94    318.00 o 
  19   3  -7      863.39      735.47    145.38 o 
 -10   4  -7     2058.85     1984.74    465.56 o 
  -8   4  -7     1872.70     1810.95    462.39 o 
  -6   4  -7     6164.19     7104.75   1058.16 o 
  -4   4  -7     4023.80     4502.15    612.85 o 
  -2   4  -7     6229.60     6885.28    776.79 o 
   0   4  -7     8002.05     8780.63    894.53 o 
   2   4  -7    11702.86    11697.53    584.58 o 
   4   4  -7    11592.73    11586.72    563.49 o 
   6   4  -7    10986.80    11139.99    376.67 o 
   8   4  -7    10375.40    10580.56    363.34 o 
  10   4  -7    11685.48    11672.46    640.55 o 
  12   4  -7     8821.42     8953.55    601.50 o 
  14   4  -7     5115.07     4763.89    587.97 o 
  16   4  -7     2139.11     1668.66    265.45 o 
  18   4  -7     1300.00     1085.66    187.96 o 
  20   4  -7     1418.84     1467.25    530.06 o 
 -11   5  -7     1936.55     1531.83    395.94 o 
  -9   5  -7     3293.14     4192.26    909.00 o 
  -7   5  -7     5604.08     5470.16    721.81 o 
  -5   5  -7     4067.24     5701.00    736.44 o 
  -3   5  -7     4569.59     5752.85    626.24 o 
  -1   5  -7     5901.51     6118.03    691.35 o 
   1   5  -7    14068.57    14145.59    591.35 o 
   3   5  -7    19586.43    21001.79    649.98 o 
   5   5  -7    11498.98    12221.84    455.76 o 
   7   5  -7     9040.29     9721.58    374.88 o 
   9   5  -7     9123.88     9222.13    599.91 o 
  11   5  -7    17952.02    17199.28    845.87 o 
  13   5  -7    15359.23    14185.86   1201.09 o 
  15   5  -7     2582.89     1999.98    569.53 o 
  17   5  -7     1966.74     2064.98    348.49 o 
  19   5  -7     2243.96     1833.78    668.78 o 
 -10   6  -7     2623.21     2148.16    450.08 o 
  -8   6  -7     9131.24     8335.74   1496.03 o 
  -6   6  -7     7332.15     7362.85    955.01 o 
  -4   6  -7     7664.34     7187.99    938.49 o 
  -2   6  -7     4488.58     5793.25   1074.22 o 
   0   6  -7    16304.60    16714.27    889.41 o 
   2   6  -7    27988.76    27636.52   1056.10 o 
   4   6  -7    16746.20    17531.93    777.65 o 
   6   6  -7     4161.71     4663.81    485.26 o 
   8   6  -7     6449.06     6398.34    441.39 o 
  10   6  -7    12171.79    11436.49    498.49 o 
  12   6  -7    13765.04    12035.01   1052.22 o 
  14   6  -7     7488.09     7422.65   1269.32 o 
  16   6  -7     4546.97     4832.56   1185.30 o 
  18   6  -7     3413.10     2948.03    930.42 o 
  -9   7  -7     5973.14     4042.04   1008.43 o 
  -7   7  -7     9229.12     8872.18   1163.59 o 
  -5   7  -7     5797.97     5382.75    876.75 o 
  -3   7  -7     9454.67    12448.41   1246.40 o 
  -1   7  -7    12512.64    12542.25    733.35 o 
   1   7  -7    23529.04    22971.43   1050.69 o 
   3   7  -7    19559.36    21091.16    863.76 o 
   5   7  -7    10015.33    10509.08    503.81 o 
   7   7  -7    10956.47    11901.57    749.59 o 
   9   7  -7    20599.17    19967.94    899.86 o 
  11   7  -7     9455.61     8673.29   1013.32 o 
  13   7  -7     9554.56    10159.38    551.49 o 
  15   7  -7     4188.92     3846.79    372.17 o 
  17   7  -7     4840.20     4370.17   1327.40 o 
  19   7  -7     3840.78     2547.67   1089.44 o 
 -10   8  -7     3330.82     2126.99    638.24 o 
  -8   8  -7    10020.68     8468.93   1234.11 o 
  -6   8  -7     4431.86     4432.70    708.25 o 
  -4   8  -7     8478.76     8776.86   1112.19 o 
  -2   8  -7     6996.98     8431.85    898.29 o 
   0   8  -7    21263.51    23425.43   1363.08 o 
   2   8  -7    15585.06    16574.21    895.82 o 
   4   8  -7    20817.22    20879.43    905.30 o 
   6   8  -7    11401.63    12023.86    434.47 o 
   8   8  -7    24815.33    27279.14   1338.32 o 
  10   8  -7    17920.56    16151.45    726.29 o 
  12   8  -7    10098.74    12803.75   2080.76 o 
  14   8  -7     5153.31     6625.74   1199.96 o 
  16   8  -7     6670.74     5859.97   1566.49 o 
  18   8  -7     4898.58     4299.12   1066.89 o 
  -9   9  -7     3651.39     3314.34    644.85 o 
  -7   9  -7     6478.71     5721.66   1437.36 o 
  -5   9  -7     7642.52     6832.90    920.80 o 
  -3   9  -7    14824.69    15392.29    586.77 o 
  -1   9  -7    14479.54    15741.79   1578.17 o 
   1   9  -7    10914.50    11380.15    628.47 o 
   3   9  -7    15914.92    17287.32    900.32 o 
   5   9  -7     9347.84     9426.36    724.95 o 
   7   9  -7    19993.11    20513.13   1035.31 o 
   9   9  -7    15540.41    15351.67   1144.70 o 
  11   9  -7    11259.24    12454.14   1884.53 o 
  13   9  -7     7461.65     9174.54   1530.41 o 
  15   9  -7     8431.56     8759.51   1804.46 o 
  17   9  -7     5630.63     4547.23   1284.55 o 
  -8  10  -7     2534.60     1432.18    584.76 o 
  -6  10  -7     4572.13     4167.90   1088.31 o 
  -4  10  -7    15631.61    15344.68   1395.15 o 
  -2  10  -7    15086.74    16461.77   2138.84 o 
   0  10  -7     7358.29     8464.52    969.55 o 
   2  10  -7     7510.71     7543.96    984.26 o 
   4  10  -7    15116.80    15432.39   1590.74 o 
   6  10  -7    26030.46    27486.73   1030.40 o 
   8  10  -7    10795.04    10677.62    877.98 o 
  10  10  -7     8367.71    10042.93   1925.13 o 
  12  10  -7     9675.13    11913.93   1930.77 o 
  14  10  -7     6597.09     7798.64   1455.97 o 
  16  10  -7     8487.10     9267.01   1927.39 o 
  18  10  -7     4739.31     4186.34   1009.37 o 
  -7  11  -7     2188.67     2105.20    301.67 o 
  -5  11  -7     7741.49     7251.35   1127.34 o 
  -3  11  -7    13961.55    13358.50   2357.07 o 
  -1  11  -7     6522.40     7851.10   1068.01 o 
   1  11  -7     6522.22     6391.31    850.21 o 
   3  11  -7     8720.76     9210.06   1863.10 o 
   5  11  -7    21652.70    20624.95   1036.43 o 
   7  11  -7    24454.95    26832.36   1255.66 o 
   9  11  -7     9520.26     9915.49   1519.13 o 
  11  11  -7     5589.07     5525.02   1013.88 o 
  13  11  -7     7591.29     7920.44   1000.35 o 
  15  11  -7     6678.56     6020.12   1224.78 o 
  17  11  -7     6003.67     6258.08   1000.35 o 
  -8  12  -7     2447.75     2438.27    612.65 o 
  -6  12  -7     3307.86     2361.71    527.02 o 
  -4  12  -7     7735.52     6579.17   1176.16 o 
  -2  12  -7     7957.51     6974.07   1057.90 o 
   0  12  -7     8627.13     6946.79   1229.59 o 
   2  12  -7     4399.87     4866.31    818.21 o 
   4  12  -7    11138.08    11920.59    976.10 o 
   6  12  -7    18729.75    23365.46   1663.48 o 
   8  12  -7     7541.86     8858.76    705.99 o 
  10  12  -7     4365.37     5062.63    542.46 o 
  12  12  -7     4411.33     4848.35    788.32 o 
  14  12  -7     5249.56     6102.45   1054.48 o 
  16  12  -7     7444.96     8382.83   1199.96 o 
  -7  13  -7     2208.64     1843.89    373.35 o 
  -5  13  -7     5083.66     5197.15   1468.38 o 
  -3  13  -7     4598.52     4762.12    740.96 o 
  -1  13  -7     8366.63     7662.98   1075.66 o 
   1  13  -7     6936.08     6386.28   1190.11 o 
   3  13  -7     3188.30     3207.13    954.67 o 
   5  13  -7     4728.57     5362.62   1028.54 o 
   7  13  -7     9451.67    10056.07    428.47 o 
   9  13  -7     4938.27     4916.02    901.10 o 
  11  13  -7     2787.14     2605.18    526.68 o 
  13  13  -7     2441.65     2730.37    641.71 o 
  15  13  -7     4234.04     4684.82   1105.23 o 
  -6  14  -7     1954.69     1788.22    413.10 o 
  -4  14  -7     2008.06     1912.97    366.49 o 
  -2  14  -7     4242.03     3241.25   1454.84 o 
   0  14  -7     3511.96     3040.83    428.02 o 
   2  14  -7     4020.07     3852.13    615.21 o 
   4  14  -7     3937.59     2955.83    664.25 o 
   6  14  -7     6614.99     5779.90    971.02 o 
   8  14  -7     4405.06     4647.60   1278.91 o 
  10  14  -7     4482.42     4752.49    848.09 o 
  12  14  -7     2352.90     2837.51    568.40 o 
  14  14  -7     1926.15     2022.12    777.04 o 
  -5  15  -7     1293.81     1252.50    318.04 o 
  -3  15  -7     1802.18     2032.19    447.17 o 
  -1  15  -7     1431.53     1026.18    477.05 o 
   1  15  -7     3638.07     3119.87    885.31 o 
   3  15  -7     3041.59     2153.02    609.00 o 
   5  15  -7     2539.41     2833.00    594.34 o 
   7  15  -7     2524.58     1872.12    481.56 o 
   9  15  -7     3261.64     4154.76    524.42 o 
  11  15  -7     3340.07     4873.16    781.56 o 
  13  15  -7     2702.51     3774.70    510.89 o 
  -4  16  -7      406.39      539.21    189.86 o 
  -2  16  -7     1090.09     1002.26    279.08 o 
   0  16  -7      865.14      670.80    188.90 o 
   2  16  -7     2443.13     1841.51    340.20 o 
   4  16  -7     1827.84      883.74    349.05 o 
   6  16  -7      223.14      852.61    338.34 o 
   8  16  -7      568.84        0.00    239.09 o 
  10  16  -7     2013.82     2320.98    650.73 o 
  12  16  -7     1949.81     1899.19    412.77 o 
  -1  17  -7      829.64      336.02    184.75 o 
   1  17  -7     1001.85      769.63    262.21 o 
   3  17  -7     1420.56     1006.67    309.01 o 
   7  17  -7      121.06      306.76    165.78 o 
   9  17  -7      932.65     1159.36    324.80 o 
  11  17  -7      886.50     1698.45    395.85 o 
   0  18  -7      250.82      434.41    112.40 o 
   2  18  -7      505.25     1123.27    350.74 o 
   4  18  -7      433.39     1047.71    298.86 o 
   6  18  -7       12.92      484.95    179.32 o 
   8  18  -7      144.02      477.05    327.06 o 
   3  19  -7       12.68      493.97    203.00 o 
   5  19  -7      317.51      420.66    223.30 o 
 -12   0  -6     8064.47     8700.87   1498.83 o 
 -10   0  -6     6679.66     7155.80   1622.88 o 
  -8   0  -6     7463.45     8003.90   1575.52 o 
  -6   0  -6    16690.73    19029.13   2086.40 o 
  -4   0  -6    35919.51    38628.91   4190.85 o 
  -2   0  -6    27355.59    28583.73   1592.43 o 
   0   0  -6    27251.38    30091.58   1278.91 o 
   2   0  -6    15858.65    14750.31   1600.33 o 
   4   0  -6    55839.30    57463.52   1956.74 o 
   6   0  -6    45346.79    44908.22   1286.84 o 
   8   0  -6    24004.18    24907.34    734.95 o 
  10   0  -6     8150.45     8629.62    594.75 o 
  12   0  -6    17222.91    18275.54    878.76 o 
  14   0  -6    21606.27    23274.92   3264.94 o 
  16   0  -6    12447.87    13285.22   1442.44 o 
  18   0  -6     9226.75     5832.48   1452.02 o 
  20   0  -6     3537.99     2180.01    625.92 o 
 -13   1  -6     6197.57     4932.09    942.38 o 
 -11   1  -6     5604.33     5305.75    843.03 o 
  -9   1  -6     5375.19     5951.37    645.50 o 
  -7   1  -6     9056.32    10908.15   1013.29 o 
  -5   1  -6    18963.54    19219.38   1550.65 o 
  -3   1  -6    35095.67    36373.56   1372.37 o 
  -1   1  -6    27015.21    25982.27   1255.57 o 
   1   1  -6    13786.51    14605.30   1114.04 o 
   3   1  -6    47113.16    48657.28   1180.79 o 
   5   1  -6    40402.66    41688.59    992.08 o 
   7   1  -6    35175.04    36899.60    733.22 o 
   9   1  -6    24720.47    24906.31    679.45 o 
  11   1  -6    19572.75    19631.25    623.54 o 
  13   1  -6    16585.08    16745.28    615.47 o 
  15   1  -6    17119.21    17655.10   1283.86 o 
  17   1  -6    11884.21    12096.03    965.31 o 
  19   1  -6     3397.58     2900.21    567.90 o 
 -12   2  -6     3918.24     2841.14    683.06 o 
 -10   2  -6     4311.72     5546.14    625.41 o 
  -8   2  -6     6122.45     6412.46    886.79 o 
  -6   2  -6    17092.99    16611.42    948.89 o 
  -4   2  -6    22412.13    23373.39   1069.92 o 
  -2   2  -6    18273.21    18977.07    871.87 o 
   0   2  -6    20397.69    20601.63   1348.27 o 
   2   2  -6    12477.45    11830.31    782.71 o 
   4   2  -6    33791.90    35822.66    728.76 o 
   6   2  -6    49843.70    53016.70   1548.03 o 
   8   2  -6    30949.85    33311.66    919.07 o 
  10   2  -6    15656.94    15770.82    661.32 o 
  12   2  -6    15144.55    15708.49    480.45 o 
  14   2  -6    17600.48    17207.86   1187.49 o 
  16   2  -6    12656.89    13557.44   1256.84 o 
  18   2  -6     4878.40     4014.16    545.11 o 
  20   2  -6     3123.88     2245.81    542.23 o 
 -11   3  -6     3942.93     3714.39    814.39 o 
  -9   3  -6     6831.33     6681.21   1488.68 o 
  -7   3  -6    12524.35    13569.36   1450.63 o 
  -5   3  -6    14641.31    17058.29   1789.23 o 
  -3   3  -6    16526.13    16759.58    886.70 o 
  -1   3  -6    23457.06    24365.12   1007.99 o 
   1   3  -6    23378.60    24111.64    648.29 o 
   3   3  -6    28897.78    30060.74    749.05 o 
   5   3  -6    20360.71    21055.15    468.14 o 
   7   3  -6    25881.13    27462.43    582.20 o 
   9   3  -6    16840.86    16975.21    599.69 o 
  11   3  -6    13811.58    15122.12    509.40 o 
  13   3  -6     6088.15     6009.83    385.67 o 
  15   3  -6     8215.48     8349.73    748.19 o 
  17   3  -6     6996.97     8069.77    920.65 o 
  19   3  -6     4625.61     3764.48    640.45 o 
 -12   4  -6     2555.10     2406.36    472.57 o 
 -10   4  -6     7107.42     6516.57   1145.08 o 
  -8   4  -6     7463.94     8512.54   1091.30 o 
  -6   4  -6    12865.42    18105.29   2492.41 o 
  -4   4  -6     5988.74     7161.46    898.45 o 
  -2   4  -6    14143.13    14415.75    610.45 o 
   0   4  -6    28554.38    28345.79    899.42 o 
   2   4  -6    38338.45    40874.66    990.10 o 
   4   4  -6    23363.65    24264.29    822.45 o 
   6   4  -6    13200.02    14086.52    738.44 o 
   8   4  -6    24944.29    25250.88    712.61 o 
  10   4  -6    18085.48    17775.70    950.16 o 
  12   4  -6    12347.03    13125.17    657.15 o 
  14   4  -6     6413.57     5906.71    599.20 o 
  16   4  -6     3153.56     2953.61    383.60 o 
  18   4  -6     5108.84     5359.88   1132.30 o 
  20   4  -6     4397.25     2136.03    992.45 o 
 -11   5  -6     2533.91     2547.67    490.07 o 
  -9   5  -6     5239.58     5608.28    886.44 o 
  -7   5  -6     5110.46     5113.06    614.95 o 
  -5   5  -6     3438.76     3479.90    417.38 o 
  -3   5  -6     4701.69     5992.17    810.41 o 
  -1   5  -6    12701.17    12202.09    828.17 o 
   1   5  -6    22878.33    22872.00    780.72 o 
   3   5  -6    13620.70    13921.35    893.84 o 
   5   5  -6     4824.62     5285.51    399.30 o 
   7   5  -6     6710.19     6905.32    333.44 o 
   9   5  -6    21536.71    21980.37   1139.09 o 
  11   5  -6    17743.88    17777.47   1247.72 o 
  13   5  -6    13805.88    12763.74    442.97 o 
  15   5  -6     2255.29     2020.42    415.03 o 
  17   5  -6     3595.05     4304.06    380.80 o 
  19   5  -6     3747.49     2821.72    906.74 o 
 -12   6  -6      936.60      626.72    302.25 o 
 -10   6  -6     3092.60     2834.99    401.40 o 
  -8   6  -6     2713.20     2904.62    409.02 o 
  -6   6  -6     3641.24     3742.32    471.11 o 
  -4   6  -6     1976.98     2643.25    501.86 o 
  -2   6  -6     4516.48     5219.10    547.92 o 
   0   6  -6     7064.29     7813.91    750.82 o 
   2   6  -6    10745.66     9890.26    799.69 o 
   4   6  -6     3166.24     3770.88    283.82 o 
   6   6  -6     1964.23     2311.46    213.22 o 
   8   6  -6     6033.31     6182.31    357.43 o 
  10   6  -6     8752.00     8563.14    482.73 o 
  12   6  -6     4896.15     4698.50    573.94 o 
  14   6  -6     5443.58     5265.62    704.30 o 
  16   6  -6     1582.01     1274.33    307.32 o 
  18   6  -6     2370.69     1947.69    396.98 o 
  20   6  -6     2327.26     1642.06    526.68 o 
 -11   7  -6     1065.62      717.42    252.17 o 
  -9   7  -6     2571.64     1841.49    388.24 o 
  -7   7  -6     1454.93     1946.38    230.12 o 
  -5   7  -6      428.57      645.95    126.31 o 
  -3   7  -6     3192.64     3831.29    303.85 o 
  -1   7  -6     6185.39     5996.97    689.18 o 
   1   7  -6     9866.18    10005.97    786.36 o 
   3   7  -6     3151.32     3006.80    324.60 o 
   5   7  -6     5046.77     5139.59    567.86 o 
   7   7  -6     3369.37     4006.56    340.53 o 
   9   7  -6     3165.14     2994.89    233.27 o 
  11   7  -6     2310.34     2411.68    662.57 o 
  13   7  -6     1115.03      885.17    397.54 o 
  15   7  -6      479.53      534.35    338.90 o 
  17   7  -6      325.17      315.78    183.83 o 
  19   7  -6     1383.25      982.30    575.17 o 
 -10   8  -6      851.66      908.11    251.50 o 
  -8   8  -6      396.93      454.27    195.04 o 
  -6   8  -6     1032.84     1032.80    177.68 o 
  -4   8  -6      325.70      596.36    308.45 o 
  -2   8  -6     1881.27     1955.23    215.31 o 
   0   8  -6     2225.94     2710.40    325.18 o 
   2   8  -6     1975.21     2012.37    255.02 o 
   4   8  -6     2553.78     3021.50    307.78 o 
   6   8  -6     1001.15     1346.95    169.51 o 
   8   8  -6     2740.77     2792.06    253.92 o 
  10   8  -6     3136.67     3385.97    445.03 o 
  12   8  -6     1615.35     1768.37    290.97 o 
  14   8  -6      845.07      655.24    215.41 o 
  16   8  -6      274.19      440.96    234.58 o 
  18   8  -6      210.13      415.03    227.81 o 
 -11   9  -6      172.51      365.75    174.24 o 
  -9   9  -6       84.56      347.65    107.09 o 
  -7   9  -6     1355.72     1287.39    323.11 o 
  -5   9  -6      432.75      719.59    185.27 o 
  -3   9  -6      640.93      540.03    130.39 o 
  -1   9  -6     1706.99     1436.44    169.72 o 
   1   9  -6      288.63      423.61     90.48 o 
   3   9  -6     1403.34     1516.79    388.38 o 
   5   9  -6     1886.87     2112.07    216.15 o 
   7   9  -6     3262.86     3258.48    411.56 o 
   9   9  -6     5711.08     6340.41   1441.31 o 
  11   9  -6     1301.71      672.16    384.57 o 
  13   9  -6     2490.33     2811.57    558.25 o 
  15   9  -6      427.89      702.61    292.10 o 
  17   9  -6      593.74      563.89    228.94 o 
  19   9  -6       23.57      210.90    210.90 o 
 -10  10  -6      315.92      419.08    184.30 o 
  -8  10  -6      565.00      623.52    133.97 o 
  -6  10  -6      497.89      659.77    153.81 o 
  -4  10  -6       76.26      478.58    150.15 o 
  -2  10  -6     2158.91     1889.36    279.15 o 
   0  10  -6      491.35      798.70    182.67 o 
   2  10  -6      515.60      680.50    175.28 o 
   4  10  -6      213.20      324.47    110.07 o 
   6  10  -6      190.34      172.03    141.81 o 
   8  10  -6     2990.45     3612.30    563.89 o 
  10  10  -6     1057.42     1666.87    263.90 o 
  12  10  -6     1748.20     1807.84    385.70 o 
  14  10  -6       61.62      395.85    205.26 o 
  16  10  -6      659.56      464.65    296.61 o 
  18  10  -6      600.07      798.47    263.90 o 
  -9  11  -6      791.73      871.58    200.54 o 
  -7  11  -6      993.91     1409.91    191.73 o 
  -5  11  -6     1346.35     1433.42    372.17 o 
  -3  11  -6     1108.53     1111.17    214.58 o 
  -1  11  -6     1275.88     1387.18    327.06 o 
   1  11  -6     1984.03     2052.66    240.78 o 
   3  11  -6     1112.48     1129.11    159.14 o 
   5  11  -6      979.85     1074.78    275.18 o 
   7  11  -6     2601.72     2126.37    522.16 o 
   9  11  -6     2042.83     2296.17    355.25 o 
  11  11  -6      860.05      959.75    269.54 o 
  13  11  -6     1371.33     2050.31    383.45 o 
  15  11  -6      213.90      607.88    281.95 o 
  17  11  -6      529.01      442.09    353.00 o 
  -8  12  -6      545.77     1106.79    200.18 o 
  -6  12  -6     1757.12     1357.23    276.87 o 
  -4  12  -6     1114.75     1414.87    240.22 o 
  -2  12  -6     3895.06     4037.50    446.84 o 
   0  12  -6     1997.97     2085.81    259.53 o 
   2  12  -6     2861.94     3521.81    664.83 o 
   4  12  -6     6998.96     7073.58    961.44 o 
   6  12  -6     1674.68     1946.56    382.32 o 
   8  12  -6     2149.22     2869.09    682.31 o 
  10  12  -6     1206.73     1717.62    348.49 o 
  12  12  -6     1274.79     1282.29    261.65 o 
  14  12  -6     1592.60     2048.06    320.29 o 
  16  12  -6      333.73      721.78    278.56 o 
  -9  13  -6      720.20      593.94    247.36 o 
  -7  13  -6      707.27      603.55    164.77 o 
  -5  13  -6     2877.54     3170.10    378.04 o 
  -3  13  -6     1871.66     1448.59    443.78 o 
  -1  13  -6     2850.65     3266.64    440.03 o 
   1  13  -6     4062.01     3774.40    546.98 o 
   3  13  -6     2985.31     3116.50    384.36 o 
   5  13  -6     4689.18     4947.60    743.21 o 
   7  13  -6     1170.34     1944.30    459.01 o 
   9  13  -6     3572.28     4396.11    716.14 o 
  11  13  -6     2103.19     1727.77    242.47 o 
  13  13  -6     4818.67     5967.11   1232.67 o 
  15  13  -6     1273.49     2355.94    342.85 o 
  -8  14  -6     1151.71     1008.24    389.09 o 
  -6  14  -6     2977.63     2773.41    439.44 o 
  -4  14  -6     4982.28     3686.59    611.52 o 
  -2  14  -6     3235.31     2687.32    383.60 o 
   0  14  -6     6499.43     6066.63    911.34 o 
   2  14  -6     1586.78     1631.26    377.65 o 
   4  14  -6    10344.71     9250.00    949.60 o 
   6  14  -6     2222.28     3411.55    567.28 o 
   8  14  -6     4376.93     5391.94   1060.12 o 
  10  14  -6     4323.73     5531.79    804.11 o 
  12  14  -6     4060.35     5168.64   1108.61 o 
  14  14  -6     3894.46     3568.31    718.40 o 
  16  14  -6     2875.81     2914.20    640.58 o 
  -7  15  -6     2672.67     2066.63    457.42 o 
  -5  15  -6     4397.22     4242.83    679.49 o 
  -3  15  -6     3613.26     3089.16    496.79 o 
  -1  15  -6     6415.49     5556.19    940.57 o 
   1  15  -6     5027.69     4623.68    587.00 o 
   3  15  -6     7714.90     6135.15   1092.82 o 
   5  15  -6     7079.82     7685.86   1848.44 o 
   7  15  -6     4100.14     5022.03    678.93 o 
   9  15  -6     4603.57     5456.23    757.87 o 
  11  15  -6     4733.65     6858.06   1172.90 o 
  13  15  -6     4582.96     5091.95    956.36 o 
  15  15  -6     2652.66     1625.14    376.68 o 
  -6  16  -6     4082.93     3341.52    696.44 o 
  -4  16  -6     2746.83     2412.49    598.85 o 
  -2  16  -6     4819.38     3764.25    523.11 o 
   0  16  -6     6941.69     7553.88   2077.38 o 
   2  16  -6     6492.04     6302.12    703.11 o 
   4  16  -6     8870.03     7252.79   1441.31 o 
   6  16  -6     3878.70     5335.55   1155.98 o 
   8  16  -6     4545.89     5429.16   1022.90 o 
  10  16  -6     6927.29     6941.52   1187.56 o 
  12  16  -6     5253.56     4469.41    898.85 o 
  14  16  -6     2776.14     3151.03    667.65 o 
  -5  17  -6     2296.32     1611.23    592.62 o 
  -3  17  -6     2389.07     2087.92    454.18 o 
  -1  17  -6     7904.50     6212.41   1219.60 o 
   1  17  -6     5775.32     4221.58    694.18 o 
   3  17  -6     7500.57     6650.65   1127.22 o 
   5  17  -6     3486.59     3199.53    949.60 o 
   7  17  -6     5397.43     5581.41   1428.90 o 
   9  17  -6     6584.79     7699.39    752.23 o 
  11  17  -6     6298.28     6479.13   1077.04 o 
  13  17  -6     3540.70     3498.39    499.61 o 
  -2  18  -6     2749.32     2620.94    424.34 o 
   0  18  -6    10330.08     7716.18   2344.67 o 
   2  18  -6     4609.84     3413.69    784.80 o 
   4  18  -6     4921.15     4213.41   1127.79 o 
   6  18  -6     2623.23     2865.70    831.18 o 
   8  18  -6     6153.91     7136.63   1320.64 o 
  10  18  -6     4603.73     5054.74    606.75 o 
  -1  19  -6     5880.96     3961.30    988.50 o 
   1  19  -6     5809.48     6954.16   1626.83 o 
   3  19  -6     5268.37     4987.07   1327.40 o 
   5  19  -6     2307.98     1829.27    849.22 o 
   7  19  -6     4374.04     3711.54   1202.22 o 
   9  19  -6     4766.52     4445.73   1121.02 o 
   2  20  -6     3764.96     1885.66   1336.43 o 
   4  20  -6     4011.97     2831.87   1455.97 o 
   6  20  -6     3466.66     2563.46   1241.69 o 
 -13   1  -5      670.16      819.99    290.82 o 
 -11   1  -5      639.16      750.26    148.58 o 
  -9   1  -5      330.99      514.85    137.93 o 
  -7   1  -5       73.38       97.22    162.58 o 
  -5   1  -5      897.16     1127.88    185.03 o 
  -3   1  -5      734.11      927.59    145.77 o 
  -1   1  -5      759.32     1199.85    234.58 o 
   1   1  -5     1585.91     1745.09    232.34 o 
   3   1  -5     1516.00     1585.27    154.00 o 
   5   1  -5      643.89      690.78    118.16 o 
   7   1  -5     5278.28     5267.24    246.07 o 
   9   1  -5     1100.35     1082.52    116.24 o 
  11   1  -5     1995.87     2285.59    207.62 o 
  13   1  -5     3338.07     3467.54    307.10 o 
  15   1  -5     1426.78     1196.86    156.11 o 
  17   1  -5       35.28      143.63     59.02 o 
  19   1  -5      635.57      379.09    294.92 o 
 -14   2  -5      757.78      647.82    253.17 o 
 -12   2  -5     1573.69      987.81    256.06 o 
 -10   2  -5      687.36      962.97    175.31 o 
  -8   2  -5      354.36      959.32    178.71 o 
  -6   2  -5     2144.71     2520.64    302.16 o 
  -4   2  -5     5818.32     7589.58    777.61 o 
  -2   2  -5     3333.43     3771.76    452.65 o 
   0   2  -5     3605.28     4915.51    675.89 o 
   2   2  -5     6187.92     6225.08    400.21 o 
   4   2  -5    18068.94    18783.02    756.10 o 
   6   2  -5     1495.24     1629.52    149.03 o 
   8   2  -5     3601.60     3706.48    234.60 o 
  10   2  -5     9223.67     9485.45    482.66 o 
  12   2  -5     6082.87     6403.25    484.28 o 
  14   2  -5     1321.46     1075.41    173.85 o 
  16   2  -5      152.24      216.01     71.30 o 
  18   2  -5      137.16      264.64     98.45 o 
  20   2  -5     1636.26     2437.01    464.65 o 
 -13   3  -5     1185.70     1429.15    261.65 o 
 -11   3  -5     1945.74     2073.48    349.12 o 
  -9   3  -5     4558.48     5462.80    981.17 o 
  -7   3  -5     4417.78     4563.57    477.85 o 
  -5   3  -5     8364.81    10689.00    969.38 o 
  -3   3  -5     7838.28    10668.21   1237.89 o 
  -1   3  -5     6521.19     6958.50    522.97 o 
   1   3  -5    23457.49    23566.06    697.48 o 
   3   3  -5    13122.95    13313.56    662.17 o 
   5   3  -5    13912.16    14620.02    540.00 o 
   7   3  -5    17431.66    18449.45    643.71 o 
   9   3  -5     4639.58     4639.66    290.12 o 
  11   3  -5    13695.88    13301.69    492.49 o 
  13   3  -5     5997.46     6191.66    493.53 o 
  15   3  -5     3587.69     3335.96    485.74 o 
  17   3  -5      398.56      339.67     63.57 o 
  19   3  -5      665.37     1026.25    125.74 o 
 -14   4  -5     1877.16     1538.30    472.54 o 
 -12   4  -5     2520.32     2613.96    512.24 o 
 -10   4  -5     5833.22     5137.09    828.64 o 
  -8   4  -5     8479.85     9122.31    882.55 o 
  -6   4  -5     7283.17     9051.91   1219.55 o 
  -4   4  -5     7662.96     9082.29    837.23 o 
  -2   4  -5    13055.12    13958.34   1191.89 o 
   0   4  -5    15459.77    16082.49    669.83 o 
   2   4  -5    15452.97    16633.03    757.57 o 
   4   4  -5    13269.39    13028.61    561.69 o 
   6   4  -5     5915.33     6033.21    319.74 o 
   8   4  -5    14989.86    14791.04    892.65 o 
  10   4  -5    11965.44    11014.44    738.60 o 
  12   4  -5     8133.73     8413.76    524.13 o 
  14   4  -5     3492.89     3085.80    401.91 o 
  16   4  -5     9709.29    10097.51    398.76 o 
  18   4  -5     1836.37     2410.42    351.33 o 
  20   4  -5     3071.31     2273.62    744.34 o 
 -13   5  -5     2403.38     2295.88    508.78 o 
 -11   5  -5     5328.42     6179.13    887.94 o 
  -9   5  -5     7895.78     8563.64   1187.69 o 
  -7   5  -5     5508.96     6024.70    484.59 o 
  -5   5  -5     5769.65     6913.76    822.52 o 
  -3   5  -5    13234.11    13402.81   2395.98 o 
  -1   5  -5    27487.22    28395.85    798.88 o 
   1   5  -5    35845.20    37622.33   1118.51 o 
   3   5  -5     6023.59     5602.18    300.04 o 
   5   5  -5    10319.90    11064.73    518.94 o 
   7   5  -5    17613.92    17148.85    920.76 o 
   9   5  -5    19134.72    17357.76    592.39 o 
  11   5  -5    12207.16    11717.35    960.86 o 
  13   5  -5     4642.86     4023.10    487.45 o 
  15   5  -5     4719.91     5153.03    360.53 o 
  17   5  -5     4937.76     4600.74    766.78 o 
  19   5  -5     3384.37     2718.37    479.59 o 
 -12   6  -5     2893.78     2789.33    637.74 o 
 -10   6  -5     9062.66    10910.57   1265.38 o 
  -8   6  -5     7563.89     8288.50    933.46 o 
  -6   6  -5    10135.88    11718.83   1336.43 o 
  -4   6  -5    12133.59    15602.25   1292.37 o 
  -2   6  -5    25506.76    27222.08    929.16 o 
   0   6  -5    35503.30    36498.45   1188.74 o 
   2   6  -5    28849.02    28110.34    854.42 o 
   4   6  -5    20355.70    20273.63    910.54 o 
   6   6  -5    19777.88    20256.99    503.51 o 
   8   6  -5    28925.24    29728.37    915.10 o 
  10   6  -5    35858.15    35864.63   1014.89 o 
  12   6  -5    10334.13    10514.71    874.71 o 
  14   6  -5     3391.03     3766.94    401.77 o 
  16   6  -5     4129.13     3944.47    521.59 o 
  18   6  -5     6456.84     5089.70   1377.03 o 
  20   6  -5     2694.67     2227.38    772.53 o 
 -13   7  -5     4162.91     3693.47    794.19 o 
 -11   7  -5     4844.30     4680.66    843.52 o 
  -9   7  -5    14298.17    13947.36   1352.04 o 
  -7   7  -5     7473.81     8824.13   1032.32 o 
  -5   7  -5    11633.79    15192.78   1247.74 o 
  -3   7  -5    16193.60    15781.75   1143.57 o 
  -1   7  -5    30548.47    31047.88   1012.70 o 
   1   7  -5    30070.56    31641.20    764.39 o 
   3   7  -5    20847.24    21278.11    804.15 o 
   5   7  -5    17271.29    18270.83   1363.13 o 
   7   7  -5    27698.69    27044.19    859.42 o 
   9   7  -5    21038.09    21452.30   1018.92 o 
  11   7  -5    26505.01    26072.38   1871.00 o 
  13   7  -5    15094.96    17314.74    646.18 o 
  15   7  -5     7699.48     8342.24    480.44 o 
  17   7  -5     7086.60     7109.56   1488.68 o 
  19   7  -5     5169.59     3869.43    905.61 o 
 -12   8  -5     4190.48     3891.41    787.93 o 
 -10   8  -5     7356.53     6779.63   1044.65 o 
  -8   8  -5    10218.95    10091.35   1656.72 o 
  -6   8  -5    11222.45    11630.17    652.82 o 
  -4   8  -5    18180.52    18375.63    751.07 o 
  -2   8  -5    20182.70    20111.33    645.00 o 
   0   8  -5    29476.43    30700.80   1052.07 o 
   2   8  -5    27493.74    27891.82   1565.03 o 
   4   8  -5    21890.66    22055.13    754.05 o 
   6   8  -5    32129.04    33290.01   1035.40 o 
   8   8  -5    25885.19    26140.71   1160.73 o 
  10   8  -5    15683.37    16072.95    748.06 o 
  12   8  -5    17086.00    18088.55   1806.71 o 
  14   8  -5     9881.52     9914.36   1677.02 o 
  16   8  -5     9071.73     9087.70    641.71 o 
  18   8  -5     7650.26     6457.70   2242.04 o 
 -11   9  -5     3905.97     4523.92    956.93 o 
  -9   9  -5    10433.36    10068.64   1264.25 o 
  -7   9  -5    11355.13    12592.86    696.26 o 
  -5   9  -5    15032.21    16820.65    682.64 o 
  -3   9  -5    21430.39    22773.34    886.27 o 
  -1   9  -5    26180.58    27476.19    958.28 o 
   1   9  -5    23808.88    24982.07    763.96 o 
   3   9  -5    30633.12    31208.17   1315.53 o 
   5   9  -5    26939.10    27898.21   1118.72 o 
   7   9  -5    37682.07    41308.40   2624.36 o 
   9   9  -5    14219.33    14556.92    701.48 o 
  11   9  -5    16411.84    17019.41   1282.29 o 
  13   9  -5     9500.23     9680.91    770.28 o 
  15   9  -5     8593.28     8220.43   1571.01 o 
  17   9  -5     5725.99     5584.79   1079.29 o 
  19   9  -5     4221.70     3694.63    952.98 o 
 -12  10  -5     2960.84     2078.82    632.76 o 
 -10  10  -5     5904.49     5990.97    862.76 o 
  -8  10  -5     8381.49     9022.81   1119.55 o 
  -6  10  -5    20889.42    23568.88    793.21 o 
  -4  10  -5    14258.67    15022.07    865.51 o 
  -2  10  -5    12506.32    13264.93    577.00 o 
   0  10  -5    11964.40    13040.63    881.74 o 
   2  10  -5    21070.82    19654.01    848.12 o 
   4  10  -5    28493.92    30394.21   1118.05 o 
   6  10  -5    23428.16    23890.55    828.09 o 
   8  10  -5    14006.76    13653.69   1917.24 o 
  10  10  -5     9999.04    11386.12   1914.98 o 
  12  10  -5     9655.07     9726.02   2085.28 o 
  14  10  -5    11512.90    13657.49   2386.39 o 
  16  10  -5     6547.89     6820.85   1566.49 o 
  18  10  -5     3971.72     3074.34    806.37 o 
 -11  11  -5     2403.33     1880.83    482.02 o 
  -9  11  -5     4146.38     3864.04    721.82 o 
  -7  11  -5     7767.26     7570.60    720.77 o 
  -5  11  -5    20449.82    23403.14   1374.77 o 
  -3  11  -5    11290.42    11500.13    953.26 o 
  -1  11  -5    11856.95    13257.94   1311.23 o 
   1  11  -5    10693.83    11617.94   1242.60 o 
   3  11  -5    30912.20    31659.29   1672.80 o 
   5  11  -5    21765.63    21422.94    973.08 o 
   7  11  -5    12605.00    12736.81   1687.73 o 
   9  11  -5     7258.17     7512.18   1318.38 o 
  11  11  -5     9414.57    11266.58   1749.20 o 
  13  11  -5    11733.30    12786.83    870.65 o 
  15  11  -5    11382.39    13363.13   1263.12 o 
  17  11  -5     4535.89     4925.04   1127.79 o 
 -10  12  -5     1336.14     1554.68    505.25 o 
  -8  12  -5     3451.29     3595.30    769.71 o 
  -6  12  -5    12600.77    12812.07   2398.80 o 
  -4  12  -5    19839.66    23179.82   1581.85 o 
  -2  12  -5    11731.23    11671.49    960.42 o 
   0  12  -5     7865.19     8956.92    603.38 o 
   2  12  -5    10461.13    10388.04    740.93 o 
   4  12  -5    32806.30    31501.89   1293.75 o 
   6  12  -5    18678.21    20576.45   1833.78 o 
   8  12  -5    12654.55    11880.09    924.78 o 
  10  12  -5     6919.51     6894.15   1136.81 o 
  12  12  -5     8075.09     8713.27   1711.98 o 
  14  12  -5    12177.68    11766.19    916.89 o 
  16  12  -5     7175.05     7384.74    870.65 o 
  -9  13  -5     1376.59     1491.68    411.64 o 
  -7  13  -5     4256.18     8469.26   3473.02 o 
  -5  13  -5    10276.09     9136.47   1935.28 o 
  -3  13  -5    12309.61    13087.19   1620.63 o 
  -1  13  -5     3461.73     4437.51    507.78 o 
   1  13  -5     8843.82     9308.13    995.29 o 
   3  13  -5    10179.07     9333.82   1936.97 o 
   5  13  -5    19162.80    19635.88   1167.26 o 
   7  13  -5     9907.70    11563.19   1584.54 o 
   9  13  -5     6304.11     6807.31   1358.98 o 
  11  13  -5     4943.18     5163.00    872.91 o 
  13  13  -5     7846.39     6535.52   1163.87 o 
  15  13  -5     6655.51     5783.28   1731.15 o 
  17  13  -5     2220.96     2030.01    705.99 o 
 -10  14  -5     2137.32     1491.61    357.77 o 
  -8  14  -5     2533.27     2282.68    610.36 o 
  -6  14  -5     3802.61     3973.13    820.46 o 
  -4  14  -5     4422.86     4457.18    584.49 o 
  -2  14  -5     6116.72     6413.86    888.70 o 
   0  14  -5     3280.04     3041.61    504.12 o 
   2  14  -5     5411.69     5324.09    731.46 o 
   4  14  -5    11378.05    14056.72   1890.17 o 
   6  14  -5     7236.74     8051.26   1539.43 o 
   8  14  -5     5195.65     8124.57   1057.86 o 
  10  14  -5     3863.31     5606.22   1031.92 o 
  12  14  -5     3195.19     3577.34    991.32 o 
  14  14  -5     3757.31     3055.17    931.55 o 
  16  14  -5     2695.86     1619.50    746.59 o 
  -9  15  -5     1530.43      903.90    333.10 o 
  -7  15  -5     1947.99     1534.41    378.37 o 
  -5  15  -5     2316.88     2462.99    338.36 o 
  -3  15  -5     2754.32     2219.26    404.45 o 
  -1  15  -5     3843.59     3511.75    482.21 o 
   1  15  -5     7932.54     8185.97   1040.18 o 
   3  15  -5     2245.15     2576.75    893.77 o 
   5  15  -5     2697.49     2936.75    487.20 o 
   7  15  -5     3490.37     4558.51    827.79 o 
   9  15  -5     4167.49     5094.21   1035.31 o 
  11  15  -5     3308.70     3511.92    725.17 o 
  13  15  -5     1483.12     1216.88    471.41 o 
  15  15  -5      903.28     1364.62    436.45 o 
  -8  16  -5     2003.65     1407.40    462.70 o 
  -6  16  -5      457.93      597.45    243.04 o 
  -4  16  -5      432.12      543.92    129.53 o 
  -2  16  -5     3946.80     3674.43    702.16 o 
   0  16  -5     4155.23     4464.34    579.68 o 
   2  16  -5     2205.85     2260.09    326.49 o 
   4  16  -5      577.70      402.62    216.53 o 
   6  16  -5     1545.79     2167.60    386.83 o 
   8  16  -5     2662.44     2953.67    440.96 o 
  10  16  -5     3306.47     4187.47    541.34 o 
  12  16  -5      657.61      743.21    233.45 o 
  14  16  -5      216.30      138.72    242.47 o 
  -7  17  -5      483.32      621.11    209.70 o 
  -5  17  -5       72.41      172.89    159.45 o 
  -3  17  -5      626.13      714.76    126.68 o 
  -1  17  -5     1813.67     1494.50    333.86 o 
   1  17  -5     4581.67     4313.65    591.37 o 
   3  17  -5       75.60      116.89    184.39 o 
   5  17  -5      163.61      377.81    140.97 o 
   7  17  -5     1070.50     1232.67    331.57 o 
   9  17  -5     1746.98     1921.75    435.33 o 
  11  17  -5     1085.93      910.12    347.36 o 
  13  17  -5      248.79      323.67    130.82 o 
  -6  18  -5      334.89      503.93    140.82 o 
  -4  18  -5       82.62      275.30    227.81 o 
  -2  18  -5      460.78      613.52    252.62 o 
   0  18  -5      511.33      496.33    366.53 o 
   2  18  -5       71.10      115.03    124.06 o 
   4  18  -5       26.78      412.77    232.32 o 
   6  18  -5       95.62      535.70    315.78 o 
   8  18  -5      145.71      341.72    178.19 o 
  10  18  -5      680.33      459.01    270.67 o 
  12  18  -5      267.33      271.80    221.05 o 
  -3  19  -5      363.97      291.43    169.56 o 
  -1  19  -5       17.87      305.38    160.15 o 
   1  19  -5      285.38       92.83    231.20 o 
   3  19  -5      506.21      258.84    131.95 o 
   5  19  -5      215.89      -32.71    191.72 o 
   7  19  -5      431.95      717.27    269.54 o 
   9  19  -5      256.58     2457.45    358.64 o 
  -2  20  -5      247.73      267.41    134.21 o 
   0  20  -5      286.02      564.30    150.73 o 
   2  20  -5      429.29      702.61    166.91 o 
   4  20  -5       83.43      214.28    199.62 o 
   6  20  -5      275.62      174.81    184.96 o 
   8  20  -5      681.67      664.27    318.04 o 
   3  21  -5      454.86      365.40    309.01 o 
   5  21  -5      526.62      605.62    245.86 o 
 -14   0  -4     8364.34     7102.79   2349.18 o 
 -12   0  -4     4132.57     4552.87    729.68 o 
 -10   0  -4     6794.77     9596.33   1384.92 o 
  -8   0  -4    11199.40    12741.72   1303.72 o 
  -6   0  -4    65508.93    71967.38   5394.20 o 
  -4   0  -4    30891.95    32005.43   1662.36 o 
  -2   0  -4    29272.84    28544.26   1276.65 o 
   0   0  -4    26542.75    27558.57   1181.92 o 
   2   0  -4    80090.77    83691.85   2282.64 o 
   4   0  -4    46025.86    47653.75    985.84 o 
   6   0  -4    89642.57    92778.07   2542.87 o 
   8   0  -4    34545.99    34251.26   1156.72 o 
  10   0  -4    31164.85    30272.88    903.35 o 
  12   0  -4    32015.26    29828.80   1683.78 o 
  14   0  -4    34920.56    34546.33    980.05 o 
  16   0  -4     5126.96     3685.60    793.96 o 
 -15   1  -4     6561.78     6275.90    888.18 o 
 -13   1  -4     7453.17     7411.33   1026.56 o 
 -11   1  -4     4044.36     5497.25    709.14 o 
  -9   1  -4    15656.83    18726.66   1496.70 o 
  -7   1  -4    33729.33    36948.62   1500.54 o 
  -5   1  -4    50283.76    55136.93   1549.90 o 
  -3   1  -4    28604.73    29172.75   1055.93 o 
  -1   1  -4    41345.95    42246.20   1239.12 o 
   1   1  -4    54677.68    56377.05   1131.41 o 
   3   1  -4   127262.76   134187.28   1782.96 o 
   5   1  -4    74987.30    79547.91   1543.38 o 
   7   1  -4    27371.80    26326.81    552.12 o 
   9   1  -4    20706.59    20463.32    863.23 o 
  11   1  -4    28173.92    27684.08   1220.05 o 
  13   1  -4    31204.65    28251.47   1311.74 o 
  15   1  -4    14594.51    14110.16    885.88 o 
  17   1  -4     5813.71     4415.28    973.28 o 
 -14   2  -4     4261.83     4054.21    788.00 o 
 -12   2  -4     8803.00     7542.68   1132.33 o 
 -10   2  -4    11760.58    13826.70   1149.09 o 
  -8   2  -4    21450.07    22842.51   1106.59 o 
  -6   2  -4    42554.41    45619.59   1728.23 o 
  -4   2  -4    26608.18    28301.70   1118.64 o 
  -2   2  -4    35235.00    37070.05   1122.83 o 
   0   2  -4    30930.18    31328.87    926.53 o 
   2   2  -4    64665.47    67140.43   1086.88 o 
   4   2  -4    66099.91    68531.81    940.93 o 
   6   2  -4    39269.86    39401.74    860.30 o 
   8   2  -4    35129.45    35043.66    947.78 o 
  10   2  -4    11139.00    10468.07    588.76 o 
  12   2  -4    23054.04    21149.81    800.82 o 
  14   2  -4    19845.72    20495.54   1226.92 o 
  16   2  -4     9893.79     8740.66    695.79 o 
  18   2  -4     4652.85     2522.86    954.11 o 
 -15   3  -4     3169.16     2367.36    475.72 o 
 -13   3  -4     5703.40     6040.52    960.31 o 
 -11   3  -4    11745.20    11982.46   1130.88 o 
  -9   3  -4    12522.75    14261.61   1332.57 o 
  -7   3  -4    10080.46    11632.36   1141.12 o 
  -5   3  -4    12636.16    14337.48   1216.16 o 
  -3   3  -4    30383.10    30706.21   1188.54 o 
  -1   3  -4    33906.78    35368.48   1476.27 o 
   1   3  -4    22768.10    22911.98   1053.91 o 
   3   3  -4    53614.99    56405.68   1286.64 o 
   5   3  -4    29595.37    29604.77    610.46 o 
   7   3  -4    33825.35    33534.40    794.10 o 
   9   3  -4    27341.87    25026.95    832.72 o 
  11   3  -4    27656.93    25804.36   1069.80 o 
  13   3  -4    13822.37    13733.37    761.69 o 
  15   3  -4    14778.17    14841.19   2008.02 o 
  17   3  -4    10026.86     9943.69   1069.14 o 
 -14   4  -4     2947.64     2693.72    495.33 o 
 -12   4  -4     7162.04     7618.64   1056.28 o 
 -10   4  -4     9143.60     9708.28   1085.98 o 
  -8   4  -4     7837.57     9193.99   1145.84 o 
  -6   4  -4     8738.37     9537.23    657.93 o 
  -4   4  -4    23987.50    23865.25   1453.72 o 
  -2   4  -4    46844.68    47159.15   1598.00 o 
   0   4  -4    31193.90    33489.70   1240.03 o 
   2   4  -4    16857.40    16435.73    798.76 o 
   4   4  -4    26447.77    26664.82    590.26 o 
   6   4  -4    31546.79    32322.17    769.47 o 
   8   4  -4    50007.02    49183.05   2494.40 o 
  10   4  -4    18377.53    16603.71    536.49 o 
  12   4  -4    10341.50    10594.64    571.41 o 
  14   4  -4     6470.58     5090.65    625.78 o 
  16   4  -4    12829.56    13911.24    691.33 o 
 -15   5  -4     1088.35      903.91    196.80 o 
 -13   5  -4     3009.81     2605.56    440.28 o 
 -11   5  -4     6807.91     8652.85    864.58 o 
  -9   5  -4    13660.20    14919.04   1335.44 o 
  -7   5  -4     3892.28     4995.32    606.86 o 
  -5   5  -4    11472.75    12914.16   2471.54 o 
  -3   5  -4    22367.97    23499.65    798.92 o 
  -1   5  -4    31244.03    32685.97    964.16 o 
   1   5  -4    24995.24    25023.68    628.34 o 
   3   5  -4     6797.95     6438.01    463.74 o 
   5   5  -4    14432.13    14121.04    670.51 o 
   7   5  -4    21346.21    21138.51   1207.53 o 
   9   5  -4    23822.55    22310.69    820.66 o 
  11   5  -4     9038.12     8596.85    541.20 o 
  13   5  -4     2677.03     2710.60    270.87 o 
  15   5  -4     3496.00     2992.02    612.39 o 
  17   5  -4     8191.79     7851.64    588.70 o 
 -14   6  -4      989.43      676.68    198.41 o 
 -12   6  -4     2682.27     2707.70    425.43 o 
 -10   6  -4     4360.22     4458.21    717.78 o 
  -8   6  -4     9663.55    10255.51   1146.60 o 
  -6   6  -4     2014.51     2234.32    524.42 o 
  -4   6  -4     7160.00     8997.28    975.80 o 
  -2   6  -4    12300.59    12286.40    638.31 o 
   0   6  -4    29633.82    31352.72   1146.95 o 
   2   6  -4     5548.21     5234.47    330.41 o 
   4   6  -4     7326.41     6727.02    448.91 o 
   6   6  -4     8649.92     8771.39    421.59 o 
   8   6  -4    29149.81    30171.96   1046.69 o 
  10   6  -4     7353.26     7300.17    397.11 o 
  12   6  -4     8992.36     9106.41    658.89 o 
  14   6  -4     1279.55     1132.30    266.16 o 
  16   6  -4     1530.48     1550.71    403.75 o 
 -13   7  -4      256.61      446.14    160.26 o 
 -11   7  -4     1745.09     1559.70    310.18 o 
  -9   7  -4     2541.16     3146.64    416.74 o 
  -7   7  -4     2209.65     2961.14    333.82 o 
  -5   7  -4     1663.83     2343.60    481.56 o 
  -3   7  -4     7776.89     8104.18    662.98 o 
  -1   7  -4    10849.16    11203.09    505.78 o 
   1   7  -4    19534.02    19857.53    813.91 o 
   3   7  -4     7587.20     8208.98    653.43 o 
   5   7  -4     5081.00     4755.85    325.40 o 
   7   7  -4    10204.39    10469.81    928.05 o 
   9   7  -4     6539.42     7913.51    934.31 o 
  11   7  -4     6301.77     7023.91    480.47 o 
  13   7  -4     3880.82     3822.07    373.30 o 
  15   7  -4     1236.66     1027.41    228.94 o 
 -14   8  -4      480.02      847.17    226.87 o 
 -12   8  -4     1054.23     1082.76    278.56 o 
 -10   8  -4      823.72      519.70    147.10 o 
  -8   8  -4     1409.33     1514.95    214.05 o 
  -6   8  -4     2152.09     2540.80    375.89 o 
  -4   8  -4     2377.09     2861.67    448.55 o 
  -2   8  -4     2490.77     2899.64    304.61 o 
   0   8  -4     1639.45     1801.67    251.22 o 
   2   8  -4     9504.36     9686.32    439.22 o 
   4   8  -4     1552.95     1637.04    256.78 o 
   6   8  -4     3585.59     4334.35    590.72 o 
   8   8  -4     1354.68     1562.86    345.10 o 
  10   8  -4     3102.18     2695.24    340.42 o 
  12   8  -4     2307.95     2253.32    386.83 o 
  14   8  -4      181.71      213.15     58.64 o 
 -13   9  -4     1184.85      994.47    300.55 o 
 -11   9  -4      237.16      164.46    125.81 o 
  -9   9  -4      643.28      518.39    169.90 o 
  -7   9  -4     1148.75      914.52    161.48 o 
  -5   9  -4      402.69      500.63    109.26 o 
  -3   9  -4     1191.33      947.41    157.38 o 
  -1   9  -4      465.55      546.23    125.38 o 
   1   9  -4     5029.35     5186.89    564.03 o 
   3   9  -4      299.40      344.93    110.54 o 
   5   9  -4     1417.96     1626.77    262.12 o 
   7   9  -4     1430.14     1946.50    275.64 o 
   9   9  -4     1196.46     1483.70    174.19 o 
  11   9  -4     2510.49     2406.69    427.43 o 
  13   9  -4       95.07      320.29    287.59 o 
 -12  10  -4      153.23      466.85    176.50 o 
 -10  10  -4      710.24      856.03    221.05 o 
  -8  10  -4      758.67      621.85    144.95 o 
  -6  10  -4      180.15      446.61    109.79 o 
  -4  10  -4      671.44      836.79    130.66 o 
  -2  10  -4     1544.13     1669.05    222.48 o 
   0  10  -4     1731.56     2127.12    237.40 o 
   2  10  -4     1083.88     1012.17    128.26 o 
   4  10  -4      323.96      214.00    111.64 o 
   6  10  -4     1286.46     1292.67    180.16 o 
   8  10  -4      560.01      622.93    212.59 o 
  10  10  -4      925.50     1033.05    240.22 o 
  12  10  -4       28.68      406.00    246.99 o 
  14  10  -4      438.11      777.04    187.21 o 
 -13  11  -4      211.06      420.59    180.40 o 
 -11  11  -4     1244.70      828.05    354.69 o 
  -9  11  -4      365.21      431.88    133.08 o 
  -7  11  -4      494.96      511.72    117.03 o 
  -5  11  -4      881.85      865.75    154.08 o 
  -3  11  -4     2359.39     2279.15    220.66 o 
  -1  11  -4      386.63      589.10    197.07 o 
   1  11  -4     3550.14     3618.79    390.98 o 
   3  11  -4     2167.80     2340.25    286.83 o 
   5  11  -4      595.40      559.49    282.51 o 
   7  11  -4     2294.71     2779.98    852.04 o 
   9  11  -4     1672.43     2279.25    430.81 o 
  11  11  -4     2843.44     2593.91    401.49 o 
  13  11  -4      705.88      462.39    208.64 o 
  15  11  -4      768.98     1204.48    454.50 o 
  17  11  -4      442.91      801.86    319.16 o 
 -12  12  -4      539.10      622.31    262.85 o 
 -10  12  -4      540.51      590.34    150.60 o 
  -8  12  -4     1067.79     1485.16    234.32 o 
  -6  12  -4     1543.09     1676.44    221.31 o 
  -4  12  -4     2841.17     2898.34    277.40 o 
  -2  12  -4     5069.15     5882.66    526.85 o 
   0  12  -4     2772.90     3344.74    520.54 o 
   2  12  -4     5360.76     5884.38    660.47 o 
   4  12  -4     4540.60     4292.42    569.72 o 
   6  12  -4     2684.71     3040.09    424.25 o 
   8  12  -4     1940.16     2520.60    548.10 o 
  10  12  -4     3932.13     4332.95    932.68 o 
  12  12  -4     3634.57     3914.54    655.24 o 
  14  12  -4     1033.06     1344.32    385.70 o 
  16  12  -4      785.88     1158.24    374.42 o 
 -11  13  -4     1636.59     1862.18    393.72 o 
  -9  13  -4     1364.12     1414.49    186.25 o 
  -7  13  -4     4558.22     5091.80    648.71 o 
  -5  13  -4     5211.75     5614.00    529.22 o 
  -3  13  -4     7585.40     8221.06    737.83 o 
  -1  13  -4     2744.76     3247.00    741.40 o 
   1  13  -4     7135.69     7164.17    738.52 o 
   3  13  -4     5723.31     5834.91    792.09 o 
   5  13  -4     4502.61     4107.09    428.75 o 
   7  13  -4     5485.12     6236.65    893.21 o 
   9  13  -4     3176.50     5134.81    781.56 o 
  11  13  -4     4670.82     3528.84    604.49 o 
  13  13  -4     2630.71     2981.86    478.18 o 
  15  13  -4     1361.40     1749.20    585.32 o 
  17  13  -4      691.73      872.91    249.24 o 
 -10  14  -4     1611.64     1244.70    286.02 o 
  -8  14  -4     4413.48     4266.89    753.46 o 
  -6  14  -4     5679.33     5757.82   1031.36 o 
  -4  14  -4     3501.19     3911.83    615.27 o 
  -2  14  -4    14381.60    15128.21   1514.94 o 
   0  14  -4     4740.30     5232.74    561.46 o 
   2  14  -4    10294.53     9861.84    743.39 o 
   4  14  -4     5803.11     5907.38    665.42 o 
   6  14  -4     6957.51     7043.02   1102.97 o 
   8  14  -4     8112.91     9098.97   1274.40 o 
  10  14  -4     4126.29     4976.92   1040.95 o 
  12  14  -4     5697.83     6397.93   1095.08 o 
  14  14  -4     2160.67     2714.58    381.19 o 
  16  14  -4     1203.29     1612.73    539.08 o 
  -9  15  -4     2153.28     2074.78    479.31 o 
  -7  15  -4     4173.55     4128.67    659.43 o 
  -5  15  -4     3472.35     3567.90    555.28 o 
  -3  15  -4     6945.02     7190.24    603.73 o 
  -1  15  -4     9622.23    10192.55    777.62 o 
   1  15  -4    12364.24    12639.68    841.71 o 
   3  15  -4    10737.46     9662.30   1824.76 o 
   5  15  -4     3769.43     4182.96    726.29 o 
   7  15  -4    10485.79    10844.79   1123.27 o 
   9  15  -4     6764.96     6042.68   1029.67 o 
  11  15  -4     7005.38     6093.43   1486.42 o 
  13  15  -4     2844.89     2482.26    646.22 o 
  15  15  -4     2015.43     3301.03    510.89 o 
  -8  16  -4     2891.24     2479.09    612.53 o 
  -6  16  -4     5090.83     4969.55    776.14 o 
  -4  16  -4     3569.71     3813.79    493.17 o 
  -2  16  -4    11622.29    10886.90   1216.20 o 
   0  16  -4     7716.57     8587.20    987.81 o 
   2  16  -4    11988.38    11757.66   1137.69 o 
   4  16  -4     3948.41     5428.03    940.57 o 
   6  16  -4     8750.85     9183.56   1092.82 o 
   8  16  -4     9304.67     9567.01   2078.51 o 
  10  16  -4     8106.16     8204.64   1823.63 o 
  12  16  -4     3901.86     4652.12   1251.84 o 
  14  16  -4     2536.55     2586.01    506.38 o 
  -7  17  -4     3463.92     3015.78    561.97 o 
  -5  17  -4     3913.04     3175.55    521.95 o 
  -3  17  -4     6613.88     6151.04    734.19 o 
  -1  17  -4    11353.41    12645.77   1753.71 o 
   1  17  -4     8001.41     7737.29    755.62 o 
   3  17  -4     6634.07     8745.68   1497.70 o 
   5  17  -4     4008.91     4537.08    548.10 o 
   7  17  -4     9099.96     8550.87   1534.92 o 
   9  17  -4     7070.62     6849.04   1701.83 o 
  11  17  -4     5857.87     5513.74   1364.62 o 
  13  17  -4     2455.39     1991.67    744.34 o 
  -6  18  -4     3223.49     2888.84    595.03 o 
  -4  18  -4     3741.35     3325.65    511.87 o 
  -2  18  -4    10404.90     9532.08   1530.14 o 
   0  18  -4     7169.70     6336.10    808.64 o 
   2  18  -4     6654.69     6057.00    714.94 o 
   4  18  -4     4874.60     5566.75    748.85 o 
   6  18  -4     7102.09     8779.81   1078.16 o 
   8  18  -4     8748.61     9992.18   1840.55 o 
  10  18  -4     5173.72     5926.51   1241.69 o 
  12  18  -4     3535.35     2901.79    770.28 o 
  -5  19  -4     2473.90     2192.69    571.08 o 
  -3  19  -4     5963.33     6011.32    742.08 o 
  -1  19  -4     8002.58     9114.28   1749.76 o 
   1  19  -4     5717.96     5217.48   1021.90 o 
   3  19  -4     4991.04     4528.66    769.67 o 
   5  19  -4     6880.50     8009.53   1486.42 o 
   7  19  -4     7482.03     7302.41   1430.03 o 
   9  19  -4     5907.53     5918.62    880.80 o 
  11  19  -4     4300.08     3788.23    869.52 o 
  -4  20  -4     3679.52     2592.85    705.36 o 
  -2  20  -4     5487.74     4887.70    849.00 o 
   0  20  -4     4422.43     3722.83    661.82 o 
   2  20  -4     5095.84     4724.60    762.28 o 
   4  20  -4     4942.01     5296.08    931.55 o 
   6  20  -4     4919.20     4943.08   1061.25 o 
   8  20  -4     4235.31     4004.77   1333.04 o 
  -1  21  -4     2549.81     2067.21    474.09 o 
   1  21  -4     4414.66     3629.21   1170.64 o 
   3  21  -4     4512.80     3290.88   1395.07 o 
   5  21  -4     5081.28     5781.03   1249.59 o 
   7  21  -4     2737.61     2582.63    627.05 o 
 -15   1  -3      442.70      579.29    170.52 o 
 -13   1  -3      997.08      877.62    220.83 o 
 -11   1  -3      146.66      224.68    256.01 o 
  -9   1  -3     3066.29     4404.38    488.00 o 
  -7   1  -3     4490.83     5184.26    574.56 o 
  -5   1  -3    12638.39    14074.17    743.84 o 
  -3   1  -3     5483.49     6313.54    870.09 o 
  -1   1  -3     3197.86     3243.47    270.67 o 
   1   1  -3     4048.81     3980.34    284.76 o 
   3   1  -3     2968.52     3316.19    171.99 o 
   5   1  -3     9879.96    10063.02    361.09 o 
   7   1  -3     6493.61     6659.42    344.77 o 
   9   1  -3     1981.36     2078.44    227.67 o 
  11   1  -3      998.80      809.32    125.46 o 
  13   1  -3      285.34      265.44    113.34 o 
  15   1  -3      228.55      282.13    121.73 o 
  17   1  -3      230.99       86.84     99.25 o 
 -16   2  -3     1024.65     1000.83    222.91 o 
 -14   2  -3     2123.72     2393.96    411.45 o 
 -12   2  -3     1892.85     2288.85    355.77 o 
 -10   2  -3     1247.61     1506.60    183.72 o 
  -8   2  -3     9609.21    11570.53   1135.45 o 
  -6   2  -3     7342.43     7134.08    650.90 o 
  -4   2  -3    19690.39    19952.32   1152.72 o 
  -2   2  -3     1823.29     1831.72    239.18 o 
   0   2  -3    20085.70    20333.44    956.56 o 
   2   2  -3     3443.71     3315.67    166.64 o 
   4   2  -3     7747.50     7626.47    275.99 o 
   6   2  -3    14177.15    13261.21    446.76 o 
   8   2  -3     7145.02     6907.20    434.25 o 
  10   2  -3     2531.21     2158.84    280.09 o 
  12   2  -3     3290.17     3705.05    359.79 o 
  14   2  -3     2864.90     2659.10    752.80 o 
  16   2  -3      235.58      422.92    174.81 o 
 -15   3  -3     3017.84     2341.76    564.17 o 
 -13   3  -3     1101.32     1261.30    233.27 o 
 -11   3  -3     5567.73     6939.15    686.16 o 
  -9   3  -3     3743.54     4456.72    591.22 o 
  -7   3  -3     6526.06     7505.32    793.75 o 
  -5   3  -3     4668.74     5777.23    652.48 o 
  -3   3  -3     2998.90     3791.09    455.94 o 
  -1   3  -3    18270.85    17800.26    906.81 o 
   1   3  -3    25334.59    25641.20    973.21 o 
   3   3  -3     8304.47     7405.63    782.12 o 
   5   3  -3    17868.73    17786.01    725.36 o 
   7   3  -3     8508.03     7948.76    650.17 o 
   9   3  -3    11003.44    10555.00   1032.49 o 
  11   3  -3    10714.91    10511.49    691.91 o 
  13   3  -3     5002.44     4300.15    531.33 o 
  15   3  -3     2290.60     1898.51    283.87 o 
  17   3  -3     1114.37      941.70    232.32 o 
 -16   4  -3     1114.99     1003.05    228.86 o 
 -14   4  -3     2544.74     2722.19    678.36 o 
 -12   4  -3     5708.78     6188.22    747.13 o 
 -10   4  -3     3928.13     4766.95    422.00 o 
  -8   4  -3     6728.44     7360.21    755.19 o 
  -6   4  -3     9267.27    12437.05   1179.79 o 
  -4   4  -3    15155.67    14882.74    850.65 o 
  -2   4  -3    50864.00    53932.68   2169.30 o 
   0   4  -3    21247.83    21290.59    820.85 o 
   2   4  -3    12556.25    12676.68    502.51 o 
   4   4  -3    28936.24    28957.79   1092.16 o 
   6   4  -3    14548.90    12865.97    898.17 o 
   8   4  -3    28239.24    25855.85    952.33 o 
  10   4  -3    17276.22    17482.36    541.39 o 
  12   4  -3    10435.78     9768.61    632.14 o 
  14   4  -3     4455.85     3678.92    509.53 o 
  16   4  -3     1856.20     1607.09    384.57 o 
  18   4  -3     3088.97     2308.58    612.39 o 
 -15   5  -3     2608.43     2237.96    519.35 o 
 -13   5  -3     4855.07     4526.83    608.70 o 
 -11   5  -3    12328.58    12614.52    787.38 o 
  -9   5  -3     8400.86     9857.05   1083.28 o 
  -7   5  -3     8614.60    10096.18    775.54 o 
  -5   5  -3    24143.96    24549.66   1679.27 o 
  -3   5  -3    37205.36    37395.11   1149.22 o 
  -1   5  -3    55717.30    57485.00   2071.40 o 
   1   5  -3    21836.57    23185.65    897.56 o 
   3   5  -3    34495.32    35066.82   1110.87 o 
   5   5  -3    26675.01    25939.59    782.14 o 
   7   5  -3    26277.20    24632.94    592.12 o 
   9   5  -3    23107.45    23036.96    676.82 o 
  11   5  -3    13813.16    13758.13   1737.92 o 
  13   5  -3     4864.87     4389.24    520.52 o 
  15   5  -3    10249.43    10485.02   1042.07 o 
 -16   6  -3     1999.46     1947.88    404.36 o 
 -14   6  -3     5906.70     5877.31    977.31 o 
 -12   6  -3    11978.31    12499.47   1243.57 o 
 -10   6  -3    15131.68    17220.25    907.62 o 
  -8   6  -3     7160.31     7912.96   1135.91 o 
  -6   6  -3    12905.88    14316.58    856.32 o 
  -4   6  -3    24085.44    24075.26    999.22 o 
  -2   6  -3    48147.43    48925.55   1147.35 o 
   0   6  -3    23978.99    22447.77   1028.44 o 
   2   6  -3    35754.70    36279.34   1446.69 o 
   4   6  -3    20284.73    21106.94   1481.35 o 
   6   6  -3    48738.63    48889.02   1464.15 o 
   8   6  -3    40884.50    38848.89   3168.61 o 
  10   6  -3    30643.15    32265.08   2110.65 o 
  12   6  -3     5347.99     6009.61    626.66 o 
  14   6  -3     8957.61     8672.67   1002.60 o 
  16   6  -3    11442.16    12246.62   1122.15 o 
 -15   7  -3     2839.64     2554.15    576.60 o 
 -13   7  -3     4676.08     5335.35    742.08 o 
 -11   7  -3    16238.40    17352.33   1161.96 o 
  -9   7  -3    14755.98    16436.70   1379.84 o 
  -7   7  -3    12300.86    14425.68   1605.40 o 
  -5   7  -3    23442.21    25034.53    998.95 o 
  -3   7  -3    30301.30    29151.56   1333.76 o 
  -1   7  -3    52250.38    54649.77   1955.76 o 
   1   7  -3    43588.39    43290.05   2134.81 o 
   3   7  -3     9904.94     8457.14    639.39 o 
   5   7  -3    33426.79    33366.25   1052.37 o 
   7   7  -3    42608.91    41564.64   1439.57 o 
   9   7  -3    37262.59    34519.26   2054.83 o 
  11   7  -3     9062.84    10153.78    563.04 o 
  13   7  -3     5661.12     6462.21    854.86 o 
  15   7  -3    11488.11    13928.15    792.83 o 
 -14   8  -3     3371.72     3393.76    573.30 o 
 -12   8  -3     6513.38     7310.54    863.22 o 
 -10   8  -3    19137.46    21377.30   1338.12 o 
  -8   8  -3    10747.42    12883.21   1227.19 o 
  -6   8  -3    29419.44    30477.49   2760.25 o 
  -4   8  -3    29588.49    31877.28   1125.59 o 
  -2   8  -3    51257.73    51289.08   3332.96 o 
   0   8  -3    41443.28    39899.43   3014.00 o 
   2   8  -3    36995.48    35530.91   2178.67 o 
   4   8  -3    18995.59    17943.23    903.91 o 
   6   8  -3    38749.09    39481.57   1447.78 o 
   8   8  -3    21272.29    19454.60   1448.64 o 
  10   8  -3    16776.72    14859.70    898.85 o 
  12   8  -3     9088.91    11267.71    769.15 o 
  14   8  -3    11187.01    13483.81    544.72 o 
  16   8  -3     8408.20     9195.96    490.59 o 
 -15   9  -3     5940.13     4419.71    944.81 o 
 -13   9  -3     4942.95     4641.01    807.48 o 
 -11   9  -3    10854.39    12355.33   1257.48 o 
  -9   9  -3    12461.44    15082.51   1135.12 o 
  -7   9  -3    19610.08    21562.21   1189.15 o 
  -5   9  -3    24264.73    24595.60   1924.48 o 
  -3   9  -3    16047.47    15788.76    980.52 o 
  -1   9  -3    29718.73    29581.72   1694.10 o 
   1   9  -3    44625.15    43773.15   3383.55 o 
   3   9  -3    40419.03    42202.77   2260.08 o 
   5   9  -3    52861.67    53004.17   2244.86 o 
   7   9  -3    24783.15    23566.63    970.11 o 
   9   9  -3    17148.02    17292.53    703.54 o 
  11   9  -3    18343.86    17756.98   1589.05 o 
  13   9  -3    23513.63    28156.30   1320.64 o 
  15   9  -3    15036.16    18038.93   3465.69 o 
 -14  10  -3     6304.81     4204.30    912.49 o 
 -12  10  -3     4162.30     4012.40    738.30 o 
 -10  10  -3     8846.46     9674.62   2068.92 o 
  -8  10  -3    13303.94    15086.30   1190.06 o 
  -6  10  -3    22782.71    22136.18   1333.04 o 
  -4  10  -3    22956.02    25146.64   1095.01 o 
  -2  10  -3    18791.89    19127.63   1305.27 o 
   0  10  -3    18808.39    18425.43   1148.69 o 
   2  10  -3    52314.81    53776.12   2434.15 o 
   4  10  -3    40888.88    42811.25   1339.98 o 
   6  10  -3    36288.57    38358.43   3223.21 o 
   8  10  -3    11626.43    11355.95    681.24 o 
  10  10  -3    25474.99    24020.71   1430.03 o 
  14  10  -3    12211.58    14311.60    615.77 o 
 -13  11  -3     3147.75     2461.75    533.65 o 
 -11  11  -3     2539.22     3282.95    537.94 o 
  -9  11  -3    10592.62    12191.75    881.64 o 
  -7  11  -3    26092.42    28661.03   1148.60 o 
  -5  11  -3    27389.45    29645.11   1450.02 o 
  -3  11  -3    15107.90    15379.30    844.44 o 
  -1  11  -3    15922.13    16432.16    990.38 o 
   1  11  -3    40487.00    39428.37   1947.18 o 
   3  11  -3    44120.16    43191.64   1663.18 o 
   5  11  -3    30453.51    30487.35   1185.89 o 
   7  11  -3     8722.87     8648.33   1118.76 o 
   9  11  -3    10320.20    11039.76   1355.66 o 
 -12  12  -3     1853.85     1913.36    392.44 o 
 -10  12  -3     4458.92     4474.21    801.54 o 
  -8  12  -3    18079.01    19241.24    745.61 o 
  -6  12  -3    15308.91    17766.38   1884.76 o 
  -4  12  -3    13736.79    14314.83   1332.26 o 
  -2  12  -3     7950.83     8984.40    729.52 o 
   0  12  -3    14673.09    13779.28   1043.20 o 
   2  12  -3    27009.19    27433.63    823.77 o 
   4  12  -3    34356.66    33226.66   1259.80 o 
   6  12  -3     8882.21     9449.67   2237.53 o 
   8  12  -3     9037.18     9176.42   2399.93 o 
  10  12  -3    13942.35    16454.39   1121.02 o 
 -13  13  -3     2263.81     1895.70    625.36 o 
 -11  13  -3     3175.24     2234.33    452.86 o 
  -9  13  -3     6340.28     6334.95    844.21 o 
  -7  13  -3    11698.98    12832.97   1409.89 o 
  -5  13  -3     9365.67    10302.25    600.77 o 
  -3  13  -3     4119.60     4674.22    412.45 o 
  -1  13  -3     8287.56     9442.69   1099.11 o 
   1  13  -3    16268.43    17243.57    696.42 o 
   3  13  -3    18880.95    18613.76    701.60 o 
   5  13  -3    13873.55    13639.13   1285.68 o 
   7  13  -3     6684.23     7234.64   1687.17 o 
   9  13  -3     9172.94    10694.79   1454.84 o 
  11  13  -3     8052.56     8792.22   1769.50 o 
  13  13  -3     8034.36     8932.06   1833.78 o 
 -12  14  -3     2293.83     1433.29    463.53 o 
 -10  14  -3     2579.19     2688.46    449.15 o 
  -8  14  -3     6362.49     6848.33    576.39 o 
  -6  14  -3     5956.12     5791.24    665.59 o 
  -4  14  -3     8762.54     8924.91    871.01 o 
  -2  14  -3    14742.50    15663.08   1001.44 o 
   0  14  -3    11658.39    12409.23    599.89 o 
   2  14  -3    11087.64    11325.29    643.80 o 
   4  14  -3     9221.42     9773.18   1400.71 o 
   6  14  -3     6362.93     7727.59   1159.36 o 
   8  14  -3     8492.53     8408.77   1278.91 o 
  10  14  -3     4462.08     5461.87    796.22 o 
  12  14  -3     4780.20     5758.47    877.42 o 
  14  14  -3     3265.59     3293.13    652.99 o 
 -11  15  -3     2685.69     2005.13    634.31 o 
  -9  15  -3     2193.68     2084.40    514.47 o 
  -7  15  -3     1900.19     2182.78    264.27 o 
  -5  15  -3     5413.77     5617.34    598.89 o 
  -3  15  -3     7410.42     7353.22    467.02 o 
  -1  15  -3     8363.55     9088.87    480.77 o 
   1  15  -3     6231.17     6816.52    519.18 o 
   3  15  -3     6110.11     5921.24    435.86 o 
   5  15  -3     4521.66     5421.27    854.86 o 
   7  15  -3     9081.99     9996.69   1816.86 o 
   9  15  -3     2402.19     1805.58    431.94 o 
  11  15  -3     3577.49     3625.83    942.83 o 
  13  15  -3     1924.04     1899.19    585.32 o 
  15  15  -3     2864.03     3073.22   1018.39 o 
 -10  16  -3      724.97      684.90    197.29 o 
  -8  16  -3      383.53      572.50    371.04 o 
  -6  16  -3      383.53      386.23    159.90 o 
  -4  16  -3     2034.24     2493.95    388.21 o 
  -2  16  -3     4424.09     4333.01    511.19 o 
   0  16  -3     1624.57     1527.39    189.88 o 
   2  16  -3      437.47      604.68    170.97 o 
   4  16  -3     2472.18     3625.83    537.95 o 
   6  16  -3     4261.59     4094.99    621.41 o 
   8  16  -3     5265.87     6326.88   1104.10 o 
  10  16  -3     1032.03     1241.69    381.19 o 
  12  16  -3     1227.03      897.72    232.32 o 
  14  16  -3     1406.38     2233.02    509.76 o 
  -9  17  -3      240.80      496.56    178.16 o 
  -7  17  -3      187.95      409.07    184.96 o 
  -5  17  -3      918.77      762.92    312.96 o 
  -3  17  -3     1745.41     1719.38    250.91 o 
  -1  17  -3     2431.39     2293.94    283.36 o 
   1  17  -3      321.40      327.74    114.47 o 
   3  17  -3      934.98     1040.36    166.91 o 
   5  17  -3     1541.30     1169.51    338.34 o 
   7  17  -3     1589.20     1652.21    318.04 o 
   9  17  -3     1874.50     2133.77    541.34 o 
  11  17  -3       25.88      -33.83    179.32 o 
  13  17  -3      284.04      180.45    112.78 o 
  -8  18  -3      190.22      375.12    100.93 o 
  -6  18  -3      230.89      249.63    170.87 o 
  -4  18  -3      671.84      632.07    221.61 o 
  -2  18  -3     1492.15      801.41    219.92 o 
   0  18  -3      740.76      701.58    152.03 o 
   2  18  -3       76.77      391.37    214.28 o 
   4  18  -3      305.25      257.14    139.85 o 
   6  18  -3      227.67      364.27    164.66 o 
   8  18  -3     1401.06     1556.34    420.66 o 
  10  18  -3      167.58      260.52    128.57 o 
  12  18  -3      145.05      197.36    208.64 o 
  -7  19  -3       68.77      243.18    106.55 o 
  -5  19  -3      328.68      249.14    276.87 o 
  -3  19  -3      160.53      232.67    107.01 o 
  -1  19  -3      104.98      454.37    146.55 o 
   1  19  -3      213.82      283.08    120.49 o 
   3  19  -3      259.91      246.16    116.16 o 
   5  19  -3     1122.23      991.32    212.02 o 
   7  19  -3       14.29      406.00    138.72 o 
   9  19  -3      372.71      154.51    136.46 o 
  11  19  -3       37.02      186.08    199.62 o 
  -6  20  -3      317.95      375.58     90.83 o 
  -4  20  -3      217.72      188.36    230.07 o 
  -2  20  -3      184.10      331.61    148.87 o 
   0  20  -3      493.66      499.61    285.33 o 
   2  20  -3      300.14      346.46     96.63 o 
   4  20  -3     1276.51     2199.18    373.30 o 
   6  20  -3      579.89      374.42    198.49 o 
   8  20  -3      101.64      378.94    253.75 o 
  10  20  -3      363.21      421.79    422.92 o 
  -3  21  -3      748.66      793.81    225.83 o 
  -1  21  -3      580.12      497.72    172.55 o 
   1  21  -3      286.48      303.07    121.38 o 
   3  21  -3      640.80      968.77    346.23 o 
   5  21  -3     1204.88     1439.05    265.03 o 
   7  21  -3      776.77     1184.17    251.50 o 
   0  22  -3      789.36     1030.84    226.68 o 
   2  22  -3     1186.81     1195.45    404.88 o 
   4  22  -3      761.80     1026.29    337.21 o 
 -16   0  -2     8678.99     7339.63   2008.59 o 
 -14   0  -2     9354.89     9164.39   1580.03 o 
 -12   0  -2     9786.02     8264.41   1174.02 o 
 -10   0  -2    21058.82    25935.69   2551.05 o 
  -8   0  -2    68944.18    69162.59   5072.78 o 
  -6   0  -2    59754.21    57673.83   2309.71 o 
  -4   0  -2    37854.10    38568.02   1163.87 o 
  -2   0  -2    10112.92    10116.24    724.04 o 
   2   0  -2   166013.08   172815.09   9360.04 o 
   4   0  -2    46536.75    42466.77   1186.43 o 
   6   0  -2    74726.04    64920.98   1762.73 o 
   8   0  -2    19281.81    17945.32   1704.08 o 
  10   0  -2    29861.04    27893.53   1423.27 o 
  12   0  -2    46353.91    45860.28   2567.97 o 
  14   0  -2    14011.72    14299.20   1347.70 o 
  16   0  -2     6513.05     3708.16   1117.64 o 
 -17   1  -2     5378.21     4538.78    844.04 o 
 -15   1  -2     7401.28     7446.07   1100.10 o 
 -13   1  -2     7375.60     8327.41    909.09 o 
 -11   1  -2    13358.68    15584.10   1877.20 o 
  -9   1  -2    29118.14    31886.89   1243.38 o 
  -7   1  -2    60921.04    65328.77   2158.55 o 
  -5   1  -2    28167.17    27046.06    848.60 o 
  -3   1  -2    54991.95    55306.11   1808.97 o 
  -1   1  -2    20080.07    20480.01    985.08 o 
   1   1  -2   130034.94   135604.58   2043.53 o 
   3   1  -2   150903.27   151589.09   2498.47 o 
   5   1  -2    52238.44    46616.62   1872.69 o 
   7   1  -2    25980.84    23613.63   1239.31 o 
   9   1  -2    35856.93    32547.22   1160.93 o 
  11   1  -2    40358.54    35799.11   1554.09 o 
  13   1  -2    26101.55    25488.24   1416.39 o 
  15   1  -2    10124.59     9095.44    745.96 o 
 -16   2  -2     5737.51     5603.08    943.13 o 
 -14   2  -2     7011.56     7697.73   1062.96 o 
 -12   2  -2     8164.00     9989.94   1031.70 o 
 -10   2  -2    19091.06    21486.84    965.26 o 
  -8   2  -2    29280.03    30991.50   1018.38 o 
  -6   2  -2    26169.19    25824.74    796.65 o 
  -4   2  -2    49916.71    51517.85   1072.17 o 
  -2   2  -2   141243.14   143656.66   2690.85 o 
   0   2  -2   133101.03   139505.69   4301.94 o 
   2   2  -2   144529.41   148558.70   3505.15 o 
   4   2  -2    24286.11    22878.30    862.47 o 
   6   2  -2    74402.43    63873.08   1246.35 o 
   8   2  -2    33569.86    28513.77   1597.51 o 
  10   2  -2    41765.71    39392.25   3700.26 o 
  12   2  -2    30810.54    30798.67   1582.28 o 
  14   2  -2    12762.37    11200.57   1268.68 o 
  16   2  -2     7945.06     5755.09   1485.29 o 
 -17   3  -2     3258.20     2960.49    605.34 o 
 -15   3  -2     6907.50     6730.92   1097.50 o 
 -13   3  -2     6390.52     6511.53    805.11 o 
 -11   3  -2    19145.88    21239.93   1340.15 o 
  -9   3  -2    22908.95    22636.89   1365.18 o 
  -7   3  -2    45418.41    44766.70   1558.59 o 
  -5   3  -2    22152.34    21359.32   1248.74 o 
  -3   3  -2    63006.27    64337.03   1854.08 o 
  -1   3  -2    40854.11    40909.30   1346.58 o 
   1   3  -2    73779.10    74635.10   1157.27 o 
   3   3  -2    71554.14    71971.70   1485.63 o 
   5   3  -2    64602.90    57455.10   1104.78 o 
   7   3  -2    35442.19    32648.13    952.95 o 
   9   3  -2    39138.74    37640.69   2203.13 o 
  11   3  -2    23759.73    23161.43   2712.89 o 
  13   3  -2     9996.17     9457.82   1117.49 o 
  15   3  -2    12792.24    12751.87   1309.36 o 
  17   3  -2     5458.48     3616.81    933.81 o 
 -16   4  -2     3199.91     2524.50    509.77 o 
 -14   4  -2     4554.78     4614.33    694.78 o 
 -12   4  -2    14883.96    16230.87   1447.86 o 
 -10   4  -2     8130.45     9523.43   1024.27 o 
  -8   4  -2    21131.32    22005.25   1093.39 o 
  -6   4  -2    24646.03    24931.72   1687.73 o 
  -4   4  -2    41706.57    41237.13   2800.29 o 
  -2   4  -2    35421.45    34908.66    738.92 o 
   0   4  -2    28494.72    26915.83   1290.96 o 
   2   4  -2    46269.36    46392.59   1319.51 o 
   4   4  -2    11637.48    10212.94    539.65 o 
   6   4  -2    44202.32    42337.53   1666.87 o 
   8   4  -2    21175.92    19913.78   1468.38 o 
  10   4  -2    20578.05    20730.78   1234.93 o 
  12   4  -2     8944.34     9040.94    861.21 o 
  14   4  -2    12484.62    12702.94    658.16 o 
  16   4  -2     7469.51     6493.79   1595.82 o 
 -17   5  -2     1219.14     1216.52    330.46 o 
 -15   5  -2     2397.11     2375.98    318.01 o 
 -13   5  -2     6847.22     6577.24   1049.78 o 
 -11   5  -2     8744.05    10949.71   1031.30 o 
  -9   5  -2     4687.06     4814.90    595.45 o 
  -7   5  -2     7237.34     8066.90    970.38 o 
  -5   5  -2    23427.93    22656.83   2277.56 o 
  -3   5  -2    31921.36    30735.43   1481.35 o 
  -1   5  -2    42986.04    40300.07   3969.81 o 
   1   5  -2    20807.84    19782.67   1056.33 o 
   3   5  -2    33626.27    34005.56    751.23 o 
   5   5  -2    43439.41    41213.80   1228.16 o 
   7   5  -2    27329.20    26861.82   1840.55 o 
   9   5  -2     8696.29     9114.55    785.81 o 
  11   5  -2     8056.13     8797.02    991.32 o 
  13   5  -2     3907.57     3901.13    439.52 o 
  15   5  -2    10219.53    10253.83    885.31 o 
  17   5  -2     4294.27     2886.00   1162.75 o 
 -16   6  -2      547.40      949.97    191.92 o 
 -14   6  -2     2733.36     3667.42    369.65 o 
 -12   6  -2    12775.92    13421.24    938.83 o 
 -10   6  -2     3398.15     3856.82    402.30 o 
  -8   6  -2      973.33     1307.43    169.77 o 
  -6   6  -2     8383.85    10015.64   1039.27 o 
  -4   6  -2    26010.35    26019.68   3397.45 o 
  -2   6  -2    18574.32    17598.71   1123.19 o 
   0   6  -2    16635.05    16309.51   1066.87 o 
   2   6  -2     2509.66     2723.53    312.68 o 
   4   6  -2    15313.37    14080.78   1156.54 o 
   6   6  -2    47603.60    37921.79   1719.87 o 
   8   6  -2    19775.67    19820.45   1652.77 o 
  10   6  -2     4189.50     4877.04    453.27 o 
  12   6  -2     2704.77     2846.72    364.84 o 
  14   6  -2     6055.40     6055.08    819.90 o 
  16   6  -2     4072.51     3007.80    761.26 o 
 -15   7  -2     1526.79     1057.61    312.69 o 
 -13   7  -2     2773.38     3240.51    402.75 o 
 -11   7  -2     6947.96     7933.48    676.11 o 
  -9   7  -2     3958.62     5514.12    752.94 o 
  -7   7  -2     2107.08     2762.64    346.52 o 
  -5   7  -2    10631.68    10496.69    602.46 o 
  -3   7  -2    11992.75    11792.63    624.83 o 
  -1   7  -2    13385.35    12515.51   1044.33 o 
   1   7  -2     3238.27     3640.49    771.41 o 
   3   7  -2      324.16      592.87    131.47 o 
   5   7  -2    14681.35    13548.08    830.60 o 
   7   7  -2    11007.43    11307.11    943.39 o 
   9   7  -2     4948.71     5544.68    650.73 o 
  11   7  -2     3830.86     4126.20    475.90 o 
  13   7  -2     1272.65     1128.91    226.68 o 
  15   7  -2     3501.72     3025.85    606.75 o 
 -16   8  -2      596.01      654.15    193.10 o 
 -14   8  -2     1329.04     1016.83    153.45 o 
 -12   8  -2      732.91     1179.25    199.35 o 
 -10   8  -2      385.83      363.92    110.72 o 
  -8   8  -2      726.68      736.21    147.68 o 
  -6   8  -2     4764.83     5503.81    492.35 o 
  -4   8  -2     4076.12     4068.43    274.39 o 
  -2   8  -2     7981.70     8588.48    823.08 o 
   0   8  -2     9968.83     9803.66   1325.43 o 
   2   8  -2     4871.68     5787.03    751.95 o 
   4   8  -2     3358.08     4038.08    526.85 o 
   6   8  -2     5813.40     6934.75   1165.00 o 
   8   8  -2     1935.49     1899.83    219.63 o 
  10   8  -2     3354.19     3382.79    349.39 o 
  12   8  -2     1042.73     1005.98    155.63 o 
  14   8  -2     1127.27      915.76    223.30 o 
  16   8  -2      807.78      597.73    148.87 o 
 -15   9  -2      937.63      710.57    218.23 o 
 -13   9  -2      342.26      838.63    238.19 o 
 -11   9  -2     1330.33     1476.61    233.30 o 
  -9   9  -2      654.70      640.79    132.90 o 
  -7   9  -2      339.52      318.03    149.66 o 
  -5   9  -2     3282.33     3845.45    600.16 o 
  -3   9  -2      163.39      284.32     97.05 o 
  -1   9  -2     2105.43     2401.03    244.26 o 
   1   9  -2     1186.42     1570.98    174.56 o 
   3   9  -2     8482.92     9010.22    563.78 o 
   5   9  -2       88.94      224.91    281.95 o 
   7   9  -2     1346.06     1150.34    478.18 o 
   9   9  -2     1336.94     1093.01    248.11 o 
  11   9  -2      492.13      611.26    193.98 o 
  13   9  -2     1809.76     1389.43    369.91 o 
  15   9  -2      786.00      455.63    214.28 o 
 -14  10  -2       15.31      428.97    143.82 o 
 -12  10  -2      703.48      621.38    121.88 o 
 -10  10  -2      360.19      649.11    200.75 o 
  -8  10  -2       51.93      285.26    106.08 o 
  -6  10  -2      177.04      304.95    102.50 o 
  -4  10  -2     1164.60     1523.77    186.37 o 
  -2  10  -2     2579.12     3132.43    500.94 o 
   0  10  -2     3492.99     3471.71    360.63 o 
   2  10  -2      803.04      926.98    110.51 o 
   4  10  -2     3713.65     4942.06    695.28 o 
   6  10  -2     3710.11     4405.18    615.99 o 
   8  10  -2       70.77      136.46    266.16 o 
  10  10  -2      561.63      591.18    198.49 o 
  12  10  -2      850.50      440.96    121.80 o 
  14  10  -2      922.86      749.98    159.02 o 
 -15  11  -2      547.43      787.13    342.28 o 
 -13  11  -2      551.60     1031.34    159.02 o 
 -11  11  -2      160.46      212.27    119.77 o 
  -9  11  -2      125.25      287.45    120.37 o 
  -7  11  -2      912.59      970.58    141.29 o 
  -5  11  -2     4167.08     4019.76    389.76 o 
  -3  11  -2      464.92      319.46    182.02 o 
  -1  11  -2     8046.75     8020.35    533.25 o 
   1  11  -2     1908.16     2277.98    257.22 o 
   3  11  -2     1792.66     2276.06    305.43 o 
   5  11  -2     2117.93     2797.52    478.74 o 
   7  11  -2     4585.19     5213.80    879.67 o 
   9  11  -2      637.33      477.05    235.71 o 
  11  11  -2     1190.41     1037.56    170.30 o 
  13  11  -2      474.95      396.98     68.79 o 
 -14  12  -2      970.62      599.02    186.57 o 
 -12  12  -2     1261.48     1096.82    222.50 o 
 -10  12  -2     1263.19     1081.50    180.16 o 
  -8  12  -2     6574.00     6516.75    693.36 o 
  -6  12  -2     3907.51     4469.47    417.31 o 
  -4  12  -2     3759.90     4724.41    620.72 o 
  -2  12  -2     5173.57     6115.74    549.65 o 
   0  12  -2     4751.08     5184.60    491.41 o 
   2  12  -2     2653.42     2925.64    278.03 o 
   4  12  -2     1735.34     1430.45    450.55 o 
   6  12  -2     2133.97     2338.49    364.84 o 
   8  12  -2     4165.70     3111.56    762.38 o 
  12  12  -2      795.93      551.49    157.89 o 
 -13  13  -2      946.57      713.69    180.71 o 
 -11  13  -2     2375.22     2149.81    386.13 o 
  -9  13  -2     5303.73     5203.97    662.91 o 
  -7  13  -2     3382.20     3477.68    376.06 o 
  -5  13  -2     6532.24     6636.52    450.05 o 
  -3  13  -2     3729.92     4134.93    418.43 o 
  -1  13  -2    10530.32    10628.09    567.22 o 
   1  13  -2    10933.80    10552.78    627.54 o 
   3  13  -2     9527.27     9041.96    506.10 o 
   5  13  -2    10190.69    10460.30   1641.49 o 
   7  13  -2     3575.27     3864.87    601.28 o 
 -12  14  -2     1488.94     1490.98    509.76 o 
 -10  14  -2     4184.30     3427.36    476.33 o 
  -8  14  -2     4754.09     5349.50    654.89 o 
  -6  14  -2     3298.36     3688.99    406.53 o 
  -4  14  -2    16300.19    16110.86    720.42 o 
  -2  14  -2     8080.20     8812.26    709.17 o 
   0  14  -2    12345.46    11830.54   1027.92 o 
   2  14  -2    11871.10    12363.14    623.76 o 
   4  14  -2    10294.90    10435.82   1025.72 o 
   6  14  -2     7825.04     8348.53   1072.14 o 
   8  14  -2     9675.03    11138.01   1296.95 o 
 -11  15  -2     4079.38     4645.96    409.39 o 
  -9  15  -2     5375.61     5431.33    572.66 o 
  -7  15  -2     4798.11     4618.09    485.90 o 
  -5  15  -2    10458.18     9542.15    862.70 o 
  -3  15  -2    12682.85    13320.97    676.71 o 
  -1  15  -2     9300.94    10326.36    581.08 o 
   1  15  -2     7133.79     7821.81    643.14 o 
   3  15  -2     5290.87     6511.62    474.14 o 
   5  15  -2     9775.69     9138.94   2351.43 o 
   7  15  -2     5802.59     6935.88    869.52 o 
   9  15  -2     8869.21     9527.53    993.58 o 
 -12  16  -2     4212.98     3466.81   1143.57 o 
 -10  16  -2     3279.72     4287.94    760.13 o 
  -8  16  -2     3937.69     3759.34    625.69 o 
  -6  16  -2     4788.92     5531.59    521.41 o 
  -4  16  -2    13200.86    13675.46    565.39 o 
  -2  16  -2    13923.74    13729.07    958.68 o 
   0  16  -2     9244.87     9164.21    711.29 o 
   2  16  -2     9102.16     9711.03    979.63 o 
   4  16  -2     6751.21     7984.72   1166.13 o 
   6  16  -2    12530.80    13427.42    801.86 o 
   8  16  -2    10840.13    11241.77    772.53 o 
  10  16  -2     5807.91     5836.29   1142.45 o 
  12  16  -2     4253.45     5075.04   1160.49 o 
 -11  17  -2     3196.83     1885.66    827.79 o 
  -9  17  -2     2750.64     2077.25    414.67 o 
  -7  17  -2     5652.93     6096.81    906.72 o 
  -5  17  -2     6869.48     7563.88    635.97 o 
  -3  17  -2    15839.27    16142.92    825.59 o 
  -1  17  -2    11190.31    11126.85    771.12 o 
   1  17  -2    11941.47    14379.07    865.20 o 
   3  17  -2     6869.99     9210.59   1323.46 o 
   5  17  -2    15077.72    15892.75   1079.29 o 
   7  17  -2    14075.50    13777.03   1328.53 o 
   9  17  -2     7591.16     8659.14   1020.65 o 
  11  17  -2     2823.83     2576.99    890.95 o 
  13  17  -2     4624.59     3628.09   1016.13 o 
 -10  18  -2     4067.41     3801.77    816.52 o 
  -8  18  -2     4684.60     4753.27    769.15 o 
  -6  18  -2     4616.67     3848.51    565.12 o 
  -4  18  -2    12595.53    14048.86   1010.40 o 
  -2  18  -2    12123.62    12620.66    846.85 o 
   0  18  -2     9731.71     9456.20    602.53 o 
   2  18  -2     6875.86     9490.55   1717.05 o 
   4  18  -2     6663.32     7818.03    822.93 o 
   6  18  -2    14790.58    15046.92   1501.08 o 
   8  18  -2     7191.78     6556.95   1717.62 o 
  10  18  -2     3644.84     3545.76    744.34 o 
  12  18  -2     3184.82     2061.59    876.29 o 
  -9  19  -2     3667.73     3260.43   1044.33 o 
  -7  19  -2     3732.68     4356.66    739.26 o 
  -5  19  -2     5096.00     5217.84    688.61 o 
  -3  19  -2     8357.06     8193.38   1011.46 o 
  -1  19  -2     7009.59     6913.39    739.47 o 
   1  19  -2     6198.14     7703.99    603.80 o 
   3  19  -2     4413.58     4803.18    545.63 o 
   5  19  -2    10413.52    11534.99    901.10 o 
   7  19  -2     6747.82     6297.56   1580.03 o 
   9  19  -2     5421.87     4226.94   1282.29 o 
  11  19  -2     1606.32     1693.93    373.30 o 
  -6  20  -2     3259.49     2303.33    686.37 o 
  -4  20  -2     5846.63     5501.37   1249.02 o 
  -2  20  -2     4758.59     5508.95   1594.12 o 
   0  20  -2     4891.03     4259.91    812.50 o 
   2  20  -2     6618.52     7156.13   1148.25 o 
   4  20  -2     6913.06     8117.32   1115.06 o 
   6  20  -2     5166.92     5041.20   1045.46 o 
   8  20  -2     3771.04     3073.22    980.05 o 
  10  20  -2     3530.49     2476.62    775.92 o 
  -5  21  -2     4435.13     3594.74    765.65 o 
  -3  21  -2     2122.39     2415.41    425.29 o 
  -1  21  -2     4386.51     2433.76   1022.90 o 
   1  21  -2     5182.05     5359.01    800.96 o 
   3  21  -2     7981.77     7407.04    962.57 o 
   5  21  -2     2806.16     3403.66    641.71 o 
   7  21  -2     2593.36     1709.72    791.71 o 
  -2  22  -2     1911.89     1072.19    342.81 o 
   0  22  -2     3924.25     3520.71    548.67 o 
   2  22  -2     5956.98     5506.98   1401.84 o 
   4  22  -2     2935.00     3578.46    757.87 o 
 -17   1  -1      732.73     1028.41    239.09 o 
 -15   1  -1      219.76      505.75    157.63 o 
 -13   1  -1      432.37      927.41    149.08 o 
 -11   1  -1     1599.69     1887.30    248.15 o 
  -9   1  -1     1100.85     1161.39    477.62 o 
  -7   1  -1     3401.94     4619.95    547.84 o 
  -5   1  -1     1798.04     1855.55    336.08 o 
  -3   1  -1    48727.83    50382.33    996.49 o 
  -1   1  -1     4634.96     5006.90    308.18 o 
   3   1  -1    15876.49    13698.32    855.43 o 
   5   1  -1     2875.71     2765.10    205.46 o 
   7   1  -1    11571.58    11001.92    651.44 o 
   9   1  -1     2462.21     2303.07    213.18 o 
  11   1  -1     2751.40     2950.60    336.53 o 
  13   1  -1     1033.26     1033.70    145.47 o 
  15   1  -1       95.02      241.35    153.38 o 
 -18   2  -1      559.81      696.32    296.61 o 
 -16   2  -1     1111.96     1384.63    209.72 o 
 -14   2  -1      621.24      804.54    244.73 o 
 -12   2  -1     2686.03     3092.38    343.94 o 
 -10   2  -1     3590.41     5004.80    540.24 o 
  -8   2  -1     5188.61     5661.14    627.79 o 
  -6   2  -1    12108.60    11851.30    695.49 o 
  -4   2  -1    36565.22    35565.48    739.23 o 
  -2   2  -1    16110.06    16496.84    793.77 o 
   0   2  -1    18940.28    19381.42    905.46 o 
   2   2  -1    21871.19    19748.58    910.71 o 
   4   2  -1      239.84      277.21     70.67 o 
   6   2  -1     6450.04     6449.55    354.78 o 
   8   2  -1     7653.00     7415.65    480.57 o 
  10   2  -1     5943.66     6685.72    746.94 o 
  12   2  -1     2452.01     2175.33    472.54 o 
  14   2  -1     1384.36     1187.10    211.64 o 
  16   2  -1      846.44      699.23    315.78 o 
 -17   3  -1     1661.60     1671.41    289.19 o 
 -15   3  -1     2420.72     1980.01    359.50 o 
 -13   3  -1     3506.61     3932.70    446.60 o 
 -11   3  -1     5158.53     6231.88    686.92 o 
  -9   3  -1     7386.66     9019.01    866.32 o 
  -7   3  -1    19701.51    18284.79   2044.68 o 
  -5   3  -1    31590.02    30965.59    911.11 o 
  -3   3  -1    58537.12    57811.03   2274.18 o 
  -1   3  -1    23373.66    22187.22    964.33 o 
   1   3  -1    27117.70    26846.95   1230.09 o 
   3   3  -1    10163.62     9833.85    563.89 o 
   5   3  -1    22229.60    20799.23   1960.09 o 
   7   3  -1    23878.24    22781.50   1331.35 o 
   9   3  -1     7482.24     6793.62    523.09 o 
  11   3  -1     3300.63     3163.95    330.12 o 
  13   3  -1     4390.35     4026.46    369.18 o 
  15   3  -1     1800.19     2302.94    479.31 o 
 -18   4  -1     1826.47     1566.92    396.22 o 
 -16   4  -1     3491.81     3304.79    792.83 o 
 -14   4  -1     5706.66     7011.14    624.20 o 
 -12   4  -1     8383.07     9868.92   1049.12 o 
 -10   4  -1     8915.75     9099.84    817.76 o 
  -8   4  -1     5700.32     6878.33    838.36 o 
  -6   4  -1    11809.11    11550.44    717.32 o 
  -4   4  -1    46012.99    47258.61   2699.36 o 
  -2   4  -1    25221.53    23610.45   2506.50 o 
   2   4  -1    81990.81    77771.91   1493.58 o 
   4   4  -1    30367.42    32024.60   2460.83 o 
   6   4  -1    44303.88    42358.89   3774.70 o 
   8   4  -1    25181.21    24779.62   2125.88 o 
  10   4  -1    19327.50    20172.00   1926.26 o 
  12   4  -1     3800.18     3976.68    485.51 o 
  14   4  -1     4392.79     4069.05    590.96 o 
  16   4  -1     5026.55     4587.83    892.08 o 
 -17   5  -1     3398.50     2711.12    617.08 o 
 -15   5  -1     6956.69     7892.76    645.74 o 
 -13   5  -1     8047.12     8394.93    601.61 o 
 -11   5  -1     8582.54    10064.64   1121.23 o 
  -9   5  -1    14439.88    14287.27    753.92 o 
  -7   5  -1    27137.48    26409.09   1319.51 o 
  -5   5  -1    33069.74    33044.31   3835.60 o 
  -3   5  -1    35164.71    34291.43   4210.02 o 
  -1   5  -1    43026.78    40495.59   3301.46 o 
   1   5  -1    11994.58    11763.03    589.16 o 
   3   5  -1    50603.50    45625.70   1369.13 o 
   5   5  -1    27700.59    25860.08   2945.78 o 
   7   5  -1    34199.87    33902.48   3557.60 o 
   9   5  -1    18349.08    18159.50   1240.00 o 
  11   5  -1     8135.89     9167.31    660.68 o 
  13   5  -1     8348.33     7670.09    977.30 o 
  15   5  -1     8493.20    11902.65    992.45 o 
  17   5  -1     4256.87     1877.76    743.21 o 
 -16   6  -1     4347.17     4148.64    720.91 o 
 -14   6  -1     7738.66     8333.20    957.46 o 
 -12   6  -1    13577.76    16176.35   1752.02 o 
 -10   6  -1     8038.23     9719.55   1003.39 o 
  -8   6  -1    21385.23    21382.29   1504.47 o 
  -6   6  -1    32966.58    31220.85   1698.44 o 
  -4   6  -1    80887.31    77508.61   6854.12 o 
  -2   6  -1    42457.69    39609.94   2492.91 o 
   0   6  -1    32579.22    30892.68   1712.60 o 
   2   6  -1    34137.13    32327.97   2538.65 o 
   4   6  -1    62287.32    59159.05   4730.50 o 
   6   6  -1    16382.35    15626.46    905.88 o 
   8   6  -1    20772.52    21211.83   1534.35 o 
  10   6  -1    11681.57    12785.18   1681.53 o 
  12   6  -1    11042.89    10221.49   1143.57 o 
  14   6  -1    11919.66    12521.80    842.46 o 
  16   6  -1     8372.42     9345.96    585.32 o 
 -17   7  -1     2708.14     2775.99    703.02 o 
 -15   7  -1     5788.33     5349.89   1023.95 o 
 -13   7  -1    15262.36    14924.33    683.10 o 
 -11   7  -1    14015.42    16003.71   1285.62 o 
  -9   7  -1     9774.42    10249.07   1037.56 o 
  -7   7  -1    25406.71    25930.80   1709.72 o 
  -5   7  -1    28211.20    26324.16   2427.56 o 
  -3   7  -1    56123.20    52995.04   3824.02 o 
  -1   7  -1    43011.56    39823.93   1683.29 o 
   1   7  -1    30992.38    30482.49   1373.12 o 
   3   7  -1    60920.63    58304.26   1708.60 o 
   5   7  -1   101433.91   100667.83   7038.51 o 
   7   7  -1    35719.06    33574.73   5764.68 o 
   9   7  -1    20353.84    23065.90   2077.38 o 
  11   7  -1     6981.62     7642.16    918.02 o 
  13   7  -1    23025.52    28219.45   1514.62 o 
  15   7  -1    10817.71    10789.53    809.75 o 
 -16   8  -1     3613.26     3170.01    609.42 o 
 -14   8  -1    10336.90    12743.16   1917.24 o 
 -12   8  -1    19774.66    20549.38   2728.11 o 
 -10   8  -1    13570.73    14615.70    874.75 o 
  -8   8  -1    16587.03    17340.76   1135.68 o 
  -6   8  -1    24643.26    24611.11   1238.33 o 
  -4   8  -1    39910.95    40007.56   3197.45 o 
  -2   8  -1    46000.43    43895.38   3033.89 o 
   0   8  -1    48661.95    48311.25   1355.36 o 
   2   8  -1    27349.58    25403.72    668.08 o 
   4   8  -1    66722.39    62066.56   2478.87 o 
   6   8  -1    58469.02    59194.94   3606.10 o 
   8   8  -1    30363.97    27925.10   1264.25 o 
  10   8  -1    19511.36    22101.18   1193.76 o 
  12   8  -1    21355.86    25386.46   1867.61 o 
  14   8  -1    11865.46    12485.71   1165.00 o 
  16   8  -1     6037.20     4151.38   1141.32 o 
 -17   9  -1     3954.70     2648.03    840.54 o 
 -15   9  -1     4192.18     3615.04    730.48 o 
 -13   9  -1     7776.96     9312.20    917.88 o 
 -11   9  -1    17220.57    17301.67   1061.81 o 
  -9   9  -1    11965.57    14762.24   1519.69 o 
  -7   9  -1    47258.55    51219.23   1913.45 o 
  -5   9  -1    24349.60    23908.09   1436.73 o 
  -3   9  -1    45418.24    44401.85   1953.04 o 
  -1   9  -1    49052.98    48007.02   2540.86 o 
   1   9  -1    40598.69    40297.05    944.84 o 
   3   9  -1    33316.29    29237.75    954.14 o 
   5   9  -1    28171.44    25006.39   1337.55 o 
   7   9  -1    23906.73    23865.96   1832.09 o 
   9   9  -1    27324.84    29167.67   1437.93 o 
  11   9  -1    13534.93    15507.05   1083.80 o 
  13   9  -1    14954.03    17150.24    807.49 o 
  15   9  -1     5605.24     5355.85    920.27 o 
 -16  10  -1     6042.85     4421.91    915.39 o 
 -14  10  -1     3318.17     3064.86    449.72 o 
 -12  10  -1     8592.91    12373.78   2478.31 o 
 -10  10  -1    16929.37    19110.98   1144.33 o 
  -8  10  -1    32074.88    34746.95   1602.20 o 
  -6  10  -1    27557.38    28426.10    986.96 o 
  -4  10  -1    18714.19    19070.36   1051.18 o 
  -2  10  -1    39011.17    40509.87   1756.86 o 
   0  10  -1    70853.45    71234.55   1939.56 o 
   2  10  -1    47833.21    44731.37   1274.92 o 
   4  10  -1    28323.81    24009.43   1206.73 o 
   6  10  -1    13056.38    12858.80    947.29 o 
   8  10  -1    23260.82    23499.85   2269.67 o 
  10  10  -1    24066.83    25079.03   3538.99 o 
  14  10  -1     6437.47     7158.06    909.00 o 
 -15  11  -1     3434.45     3056.42    559.30 o 
 -13  11  -1     3217.56     2700.86    536.90 o 
 -11  11  -1    14933.84    16378.21    465.57 o 
  -9  11  -1    19461.97    21295.96    792.59 o 
  -7  11  -1    29763.78    34648.96   3705.90 o 
  -5  11  -1    10692.87    11668.11    842.11 o 
  -3  11  -1    12274.75    12475.76    787.20 o 
  -1  11  -1    28648.69    27088.15    753.46 o 
   1  11  -1    49890.45    51007.33   1144.71 o 
   3  11  -1    41180.82    41763.41   1616.11 o 
   5  11  -1    13692.15    11401.91    702.61 o 
   7  11  -1    13078.99    13228.67   1080.42 o 
   9  11  -1    34219.41    33544.97   1090.58 o 
  11  11  -1    13679.84    15000.68    921.40 o 
  13  11  -1    10357.97    11795.51   1042.07 o 
 -14  12  -1     2271.85     2479.59    604.05 o 
 -12  12  -1     3572.54     3683.70    545.50 o 
 -10  12  -1    17348.44    18609.79   1045.96 o 
  -8  12  -1    21021.05    22993.73    856.64 o 
  -6  12  -1     9399.38    10503.28    746.11 o 
  -4  12  -1     9959.28    10574.46    550.70 o 
  -2  12  -1    19771.37    19913.62    945.45 o 
   0  12  -1    35150.53    34570.60   1087.86 o 
   2  12  -1    41015.09    40161.43   1633.77 o 
   4  12  -1    16616.72    16687.79    783.36 o 
   6  12  -1     7446.43     6344.92   1416.50 o 
   8  12  -1    13008.20    14927.09   2826.23 o 
  10  12  -1    21202.83    24945.49   1263.12 o 
  12  12  -1     9976.92    12212.79    690.20 o 
 -15  13  -1     1285.21     1757.09    417.28 o 
 -13  13  -1     1841.45     2003.64    281.13 o 
 -11  13  -1     6761.60     7808.07    558.85 o 
  -9  13  -1    12342.27    12798.75    584.77 o 
  -7  13  -1    12363.40    12937.86    517.04 o 
  -5  13  -1    14571.20    15119.94    624.66 o 
  -3  13  -1    11503.09    12227.28   1411.55 o 
  -1  13  -1    17754.30    18147.93    881.10 o 
   1  13  -1    29050.25    29425.18    875.29 o 
   3  13  -1    25673.19    27297.22   1591.14 o 
   5  13  -1    10207.17     9985.89   2036.22 o 
   7  13  -1     8300.88     6922.35   1206.73 o 
   9  13  -1     9238.46     9651.59    710.51 o 
  11  13  -1    10660.63    12216.17    592.09 o 
 -14  14  -1     1756.28     1084.93    530.06 o 
 -12  14  -1     2263.39     2229.25    454.51 o 
 -10  14  -1     4370.09     5266.31    454.71 o 
  -8  14  -1     6611.20     7030.83    483.93 o 
  -6  14  -1     6339.22     6294.91    467.75 o 
  -4  14  -1     9604.29    10225.33    617.58 o 
  -2  14  -1     7889.63     8007.04    574.02 o 
   0  14  -1     9460.39     9517.32    521.79 o 
   2  14  -1    14296.77    14496.12    972.21 o 
   4  14  -1     8995.27     9245.76    682.66 o 
   6  14  -1     9950.10    10060.91   1573.82 o 
 -13  15  -1     2767.04     1515.74    581.94 o 
 -11  15  -1     1715.16     1718.88    283.27 o 
  -9  15  -1     1473.50     1670.77    227.40 o 
  -7  15  -1     3891.58     3831.89    375.26 o 
  -5  15  -1    11514.63    11519.27    515.58 o 
  -3  15  -1     2622.03     2861.62    258.24 o 
  -1  15  -1     7552.17     6979.39    629.62 o 
   1  15  -1     3729.20     3980.73    446.60 o 
   3  15  -1     6486.10     6696.48    574.28 o 
   5  15  -1     6683.31     6507.21   1146.96 o 
   7  15  -1     8929.99     9285.06   1550.71 o 
 -12  16  -1     1509.82     1143.57    433.07 o 
 -10  16  -1     1034.77      932.17    347.92 o 
  -8  16  -1     1505.41     1816.83    343.43 o 
  -6  16  -1     3275.86     2682.47    364.34 o 
  -4  16  -1     6744.94     7409.68    654.03 o 
  -2  16  -1     6071.54     5746.87    540.42 o 
   0  16  -1     3045.98     3109.70    374.19 o 
   2  16  -1     2100.20     1886.99    205.99 o 
   4  16  -1     2579.18     2863.82    270.16 o 
   6  16  -1     4480.76     4632.94    866.14 o 
   8  16  -1     2259.52     2951.41    666.52 o 
 -11  17  -1      371.98      526.68    192.85 o 
  -9  17  -1      450.12      433.07    103.69 o 
  -7  17  -1      431.87      254.68    105.29 o 
  -5  17  -1     2019.50     1903.49    276.58 o 
  -3  17  -1     2765.48     2958.18    407.77 o 
  -1  17  -1     1912.13     1642.21    170.87 o 
   1  17  -1      523.42      458.60    157.17 o 
   3  17  -1      559.76      758.91    110.94 o 
   5  17  -1     3698.51     3709.29    844.71 o 
   7  17  -1     1910.62     1616.12    355.25 o 
   9  17  -1       94.91      527.80    337.21 o 
 -10  18  -1      175.06      -64.28    223.30 o 
  -8  18  -1       96.77      906.74    372.17 o 
  -6  18  -1      105.90      194.19    160.61 o 
  -4  18  -1     1023.62     1141.07    190.68 o 
  -2  18  -1      826.35      832.29    126.03 o 
   0  18  -1      989.70      814.90    143.96 o 
   2  18  -1      371.96      517.69    132.37 o 
   4  18  -1      919.81     1505.59    514.27 o 
   6  18  -1     1248.29     2217.23    346.23 o 
   8  18  -1      335.86      701.48    329.31 o 
  10  18  -1       60.12      131.95    177.06 o 
  -9  19  -1       79.48      320.29    266.16 o 
  -7  19  -1      159.91      267.29    209.77 o 
  -5  19  -1       63.91      177.73     71.96 o 
  -3  19  -1      201.65      327.89    119.79 o 
  -1  19  -1      175.30      222.45    150.92 o 
   1  19  -1      109.12      276.65    138.15 o 
   3  19  -1      454.20      533.84    138.73 o 
   5  19  -1      258.41      -40.60    213.15 o 
   7  19  -1       49.92      349.61    226.68 o 
   9  19  -1      291.17      315.78    193.98 o 
  11  19  -1       32.12      312.40    266.16 o 
  -8  20  -1      177.00      235.71    151.12 o 
  -6  20  -1      464.19      408.55    170.86 o 
  -4  20  -1      193.77      180.67     85.01 o 
  -2  20  -1      753.24      790.58    263.90 o 
   0  20  -1      663.48      681.39     89.10 o 
   2  20  -1      227.13      146.39     91.96 o 
   4  20  -1      658.27      544.72    188.34 o 
   6  20  -1      616.04      743.21    249.24 o 
   8  20  -1      186.09      190.60    251.50 o 
  -7  21  -1      396.29      784.94    249.24 o 
  -5  21  -1      871.37      703.38    210.35 o 
  -3  21  -1      903.05      818.17    184.96 o 
  -1  21  -1      835.97      932.66    246.35 o 
   1  21  -1      232.08      150.36     74.32 o 
   3  21  -1     1645.49     1515.35    242.17 o 
   5  21  -1     1059.15     1045.46    472.54 o 
   7  21  -1      155.20      -22.56    226.68 o 
  -4  22  -1      808.17      558.95    176.79 o 
  -2  22  -1      874.80      918.38    569.53 o 
   0  22  -1      810.29      811.05    205.99 o 
   2  22  -1     1319.14     1550.90    259.96 o 
   4  22  -1     1419.26     1195.45    245.86 o 
   6  22  -1      612.44      307.89    200.75 o 
 -18   0   0     7115.33     7164.82   1532.66 o 
 -16   0   0     6831.51     5620.88   1254.10 o 
 -14   0   0     6060.47     7406.17    946.21 o 
 -12   0   0    21150.56    24253.03   2504.81 o 
 -10   0   0    48835.84    49719.56   1986.03 o 
  -8   0   0    74626.38    69011.46   2726.99 o 
  -6   0   0    23472.14    20806.52   1389.43 o 
  -4   0   0    52848.25    49666.55   1375.90 o 
  -2   0   0    50736.67    45551.26   1219.14 o 
   2   0   0    53501.31    47897.06   1266.50 o 
   4   0   0    50602.09    50359.01   1380.41 o 
   6   0   0    28469.34    27786.38   2211.59 o 
   8   0   0    78332.56    79390.47   3263.81 o 
  10   0   0    43006.53    45273.82   1789.80 o 
  12   0   0    22552.49    23348.55   1563.11 o 
  14   0   0     5103.70     4886.70   1075.91 o 
 -19   1   0     5998.23     3876.66   1234.47 o 
 -17   1   0     7882.59     7059.94   1187.79 o 
 -15   1   0     5686.44     5958.36    828.36 o 
 -13   1   0    10986.88    14343.32   1374.57 o 
 -11   1   0    33023.32    31752.27   1204.53 o 
  -9   1   0    68810.23    66398.26   2803.87 o 
  -7   1   0    37288.70    35075.44   1068.81 o 
  -5   1   0    51733.30    46846.48   3515.87 o 
  -3   1   0    36168.49    32538.41   1849.01 o 
   3   1   0    36267.91    33934.91   1922.87 o 
   5   1   0    46538.15    45355.31    991.32 o 
   7   1   0    34491.69    33362.04   1109.74 o 
   9   1   0    70463.88    73158.62   3072.16 o 
  11   1   0    31707.77    33826.63   2121.93 o 
  13   1   0    11998.44    11874.17   1155.98 o 
 -18   2   0     5032.94     3275.82    651.70 o 
 -16   2   0     5749.72     6786.72   2045.80 o 
 -14   2   0    12053.67    14099.60   1683.78 o 
 -12   2   0    19707.81    18945.90    982.86 o 
 -10   2   0    34599.51    33501.68   1767.24 o 
  -8   2   0    36040.70    34729.03   1651.08 o 
  -6   2   0    55001.19    52093.82   2101.63 o 
  -4   2   0    43761.28    38767.69   2557.82 o 
  -2   2   0    16336.31    14963.39   1298.08 o 
   2   2   0    24742.35    22256.98   2929.42 o 
   4   2   0    39661.95    35673.78   3968.68 o 
   6   2   0    58169.78    57205.26   3033.18 o 
   8   2   0    30802.04    29710.98   1676.45 o 
  10   2   0    32483.84    33326.56   1323.20 o 
  12   2   0    21189.26    21964.47   1454.84 o 
  14   2   0    13947.40    15099.92   1264.25 o 
 -19   3   0     2619.25     2568.16    652.42 o 
 -17   3   0     4864.05     4691.11    953.78 o 
 -15   3   0     7604.25     8255.32   1047.15 o 
 -13   3   0    12701.63    12817.48    925.42 o 
 -11   3   0    13906.99    13679.58    656.61 o 
  -9   3   0    20416.91    18845.66    659.19 o 
  -7   3   0    20388.74    18768.31   1072.47 o 
  -5   3   0    77719.59    71436.45   7367.26 o 
  -3   3   0   154900.97   142160.80  14322.88 o 
  -1   3   0    33663.00    34038.27   1305.85 o 
   1   3   0    40374.12    34262.13    946.21 o 
   3   3   0   156169.33   147753.05  15717.95 o 
   5   3   0    85119.16    81451.09   9708.54 o 
   7   3   0    17840.25    17330.73   1688.30 o 
   9   3   0    22981.29    23703.28   2520.60 o 
  11   3   0    14792.73    14863.25   1438.49 o 
  13   3   0    12446.53    12157.47    822.29 o 
  15   3   0     7400.92     5066.01   1453.72 o 
 -18   4   0     2562.80     1876.54    495.73 o 
 -16   4   0     5298.81     5072.65    694.78 o 
 -14   4   0    12810.87    13197.91    879.46 o 
 -12   4   0     9541.78    10270.67    987.12 o 
 -10   4   0    14736.37    14928.49    794.56 o 
  -8   4   0    20801.02    18751.71    889.56 o 
  -6   4   0    24297.62    23118.83   1591.87 o 
  -4   4   0    77447.10    81106.96   2146.18 o 
  -2   4   0    39347.05    37741.29   1935.46 o 
   0   4   0    48787.29    45993.77    724.42 o 
   2   4   0    47934.14    50030.83   1339.81 o 
   6   4   0    22296.01    20871.92   2383.58 o 
   8   4   0    18535.26    18197.37   1013.88 o 
  10   4   0    17073.10    17359.91   1297.52 o 
  12   4   0    10190.89     9633.49    927.15 o 
  14   4   0    12897.09    11133.50   1789.80 o 
 -17   5   0     3373.83     3174.02    546.56 o 
 -15   5   0     8207.23     7721.85   1071.19 o 
 -13   5   0    12502.79    14296.15   1552.40 o 
 -11   5   0     5751.30     6327.04    706.64 o 
  -9   5   0    21417.39    22253.26   1235.49 o 
  -7   5   0    26222.67    23948.10    832.46 o 
  -5   5   0    48888.36    46241.25   4981.43 o 
  -3   5   0    24486.23    23502.60   1586.80 o 
  -1   5   0    17703.29    17118.63    792.67 o 
   1   5   0    11452.61    10767.50    418.78 o 
   3   5   0    27860.59    26740.97   2575.86 o 
   5   5   0    44123.97    42583.57   5061.50 o 
   7   5   0    22128.30    21428.90   1746.94 o 
   9   5   0    20041.38    22068.95   1145.83 o 
  11   5   0     8627.37     9374.17   1212.37 o 
  13   5   0    12608.76    11063.58   1618.37 o 
  15   5   0     7263.17     4740.08   1459.35 o 
 -18   6   0     1067.23     1046.85    198.63 o 
 -16   6   0     1820.05     1787.56    340.20 o 
 -14   6   0     8163.51     7799.03   1100.15 o 
 -12   6   0     4043.35     4689.60    416.35 o 
 -10   6   0     2545.66     2396.22    331.57 o 
  -8   6   0     5976.67     6629.09    609.87 o 
  -6   6   0    18066.63    16786.35   2057.64 o 
  -4   6   0    25125.79    25027.72    953.87 o 
  -2   6   0    38952.46    37619.82   1923.95 o 
   0   6   0    12715.88    11869.67    463.95 o 
   2   6   0    38434.01    37214.26   2441.40 o 
   4   6   0    23695.00    21588.34   3014.01 o 
   6   6   0    17971.06    17791.13   2096.55 o 
   8   6   0     6072.86     7678.86    817.26 o 
  10   6   0     3404.50     3674.52    401.68 o 
  12   6   0     3572.04     3584.10    646.22 o 
  14   6   0     7658.84     7690.37    905.61 o 
 -17   7   0     1306.11      944.03    257.77 o 
 -15   7   0      991.85     1168.13    265.78 o 
 -13   7   0     4077.39     3781.89    439.78 o 
 -11   7   0      302.70      294.64    115.35 o 
  -9   7   0     1623.13     1924.13    225.42 o 
  -7   7   0    10796.31    11656.97    848.12 o 
  -5   7   0    10560.32    10773.67    931.99 o 
  -3   7   0    15895.00    16087.05    761.64 o 
  -1   7   0    13542.91    12531.13    513.89 o 
   1   7   0    10444.15     9812.73    982.87 o 
   3   7   0    11954.37    11427.20   1741.30 o 
   5   7   0    12200.88    11535.34    824.98 o 
   7   7   0    13892.40    14205.75   1427.78 o 
   9   7   0     1167.95     1084.67    152.88 o 
  11   7   0      116.30      179.29    120.83 o 
  13   7   0     3302.61     2487.90    704.87 o 
  15   7   0      806.90      930.42    252.62 o 
 -18   8   0     1012.83      770.80    176.40 o 
 -16   8   0     1093.06      935.51    356.38 o 
 -14   8   0      389.49      557.34    143.79 o 
 -12   8   0     4113.44     4226.76    470.79 o 
 -10   8   0     1785.71     2356.79    339.29 o 
  -8   8   0     5194.09     5138.66    466.91 o 
  -6   8   0     4633.96     5135.63    353.01 o 
  -4   8   0     5485.61     5303.27    313.71 o 
  -2   8   0     2028.78     2112.32    180.71 o 
   0   8   0      367.22      550.58    102.66 o 
   2   8   0     1221.13     1237.76    156.86 o 
   4   8   0     4496.01     5035.70    667.65 o 
   6   8   0     5651.00     6286.77    528.52 o 
   8   8   0     6393.83     6530.71    915.20 o 
  10   8   0     1313.74     1481.83    223.82 o 
  12   8   0     3314.17     2830.74    437.58 o 
  14   8   0      290.32      178.19    174.81 o 
 -17   9   0      253.32      212.16    249.80 o 
 -15   9   0      259.27      409.79    118.85 o 
 -13   9   0      395.26      587.06    137.60 o 
 -11   9   0      326.13      323.36    138.92 o 
  -9   9   0      983.69     1150.94    576.30 o 
  -7   9   0     2941.51     3505.04    336.40 o 
  -5   9   0      560.95      529.36    107.82 o 
  -3   9   0     1083.82     1061.42    106.77 o 
  -1   9   0     4027.31     4049.96    261.14 o 
   1   9   0     3475.80     3549.55    283.27 o 
   3   9   0      844.08      770.25     91.00 o 
   5   9   0      442.64      696.02     89.06 o 
   7   9   0     3349.24     3498.15    368.65 o 
   9   9   0     1047.20     1056.58    184.39 o 
  11   9   0      268.75      233.45    106.01 o 
  15   9   0      344.33       94.73    145.48 o 
 -16  10   0      146.60      245.82    158.45 o 
 -14  10   0      253.31      533.24    147.56 o 
 -12  10   0      233.06      746.80    378.37 o 
 -10  10   0      816.69     1115.79    127.71 o 
  -8  10   0     2774.40     3153.92    404.55 o 
  -6  10   0     1054.84     1150.84    138.31 o 
  -4  10   0      331.92      474.24    106.73 o 
  -2  10   0     1074.86     1214.99    125.16 o 
   0  10   0      461.17      652.57    108.55 o 
   2  10   0     1089.04     1525.54    294.35 o 
   4  10   0      537.88      470.61    109.96 o 
   6  10   0     1111.25     1100.22    177.63 o 
   8  10   0     2384.47     2400.69    500.74 o 
  10  10   0      890.74      863.88    173.68 o 
  12  10   0      316.65      570.66    195.11 o 
  14  10   0      260.05      133.08    138.72 o 
 -15  11   0      177.45      299.55    135.40 o 
 -13  11   0      867.57      890.89    164.99 o 
 -11  11   0     1829.54     1898.54    251.36 o 
  -9  11   0      752.41     1041.91    125.40 o 
  -7  11   0     2202.58     2293.79    282.91 o 
  -5  11   0     2131.70     2589.88    266.92 o 
  -3  11   0     1508.19     1515.69    171.28 o 
  -1  11   0     1975.06     2319.01    255.44 o 
   1  11   0     2579.98     2832.79    315.80 o 
   3  11   0     2023.60     2353.33    299.50 o 
   5  11   0     1895.34     1968.42    255.98 o 
   7  11   0     1781.21     1859.64    262.21 o 
   9  11   0      803.49      886.44    173.68 o 
  11  11   0     2183.67     1877.76    444.35 o 
 -16  12   0      901.37      986.81    288.71 o 
 -14  12   0      968.60     1058.50    224.43 o 
 -12  12   0     1322.26     1361.96    203.11 o 
 -10  12   0     2881.44     3310.63    344.60 o 
  -8  12   0     3792.88     4292.67    331.02 o 
  -6  12   0     2438.61     2771.96    282.17 o 
  -4  12   0     5214.83     5153.89    480.15 o 
  -2  12   0     7521.36     7477.39    695.61 o 
   0  12   0     3416.34     3666.83    368.55 o 
   2  12   0     7357.43     7200.89    435.86 o 
   4  12   0     4937.98     4364.53    796.22 o 
   6  12   0     3170.61     3297.21    716.71 o 
   8  12   0     3442.58     3231.58    306.24 o 
  10  12   0     3586.98     4326.19    534.57 o 
  12  12   0      737.16      574.04    209.77 o 
 -15  13   0     1071.61      745.47    386.83 o 
 -13  13   0     2945.18     3136.93    699.09 o 
 -11  13   0     2314.30     2075.90    263.87 o 
  -9  13   0     3819.51     3481.87    361.99 o 
  -7  13   0     5715.08     6164.18    323.07 o 
  -5  13   0     5959.52     6235.02    558.88 o 
  -3  13   0     8681.86     8987.22    568.88 o 
  -1  13   0     7884.79     7186.72    580.71 o 
   1  13   0     7185.69     7476.04    489.66 o 
   3  13   0     6845.20     6586.70   1605.97 o 
   5  13   0     6664.20     5849.82   1169.51 o 
   7  13   0     8034.68     7834.40   1073.09 o 
   9  13   0     4239.09     3387.87    660.88 o 
  11  13   0     1849.76     1755.96    358.64 o 
 -14  14   0     1938.03     1978.14    551.49 o 
 -12  14   0     3621.38     4036.53    603.37 o 
 -10  14   0     4812.60     4897.36    453.80 o 
  -8  14   0     7387.40     7760.99    541.56 o 
  -6  14   0     5646.52     6075.49    317.33 o 
  -4  14   0    14250.88    14924.69    846.81 o 
  -2  14   0    10820.60    10406.21    474.46 o 
   0  14   0     8335.22     7243.61    702.16 o 
   2  14   0     7880.65     8634.96    928.40 o 
   4  14   0    10600.03    10143.30   1162.75 o 
   6  14   0     7873.36     5680.66    959.75 o 
   8  14   0     8610.50     9370.77    857.12 o 
  10  14   0     4560.12     3730.72    770.28 o 
 -13  15   0     3498.99     3572.82    846.97 o 
 -11  15   0     4015.54     4481.80    473.21 o 
  -9  15   0     5113.90     5324.67    529.32 o 
  -7  15   0    12598.52    12783.14    581.53 o 
  -5  15   0    13266.91    13729.17    553.95 o 
  -3  15   0    15245.14    15509.31    756.09 o 
  -1  15   0    12861.60    12836.29    644.67 o 
   1  15   0    13385.30    13357.13    680.85 o 
   3  15   0    11830.45    11349.24    783.56 o 
   5  15   0    13280.40    12590.60    789.45 o 
   9  15   0     4813.17     4690.46    877.42 o 
 -12  16   0     3510.79     3849.13    972.15 o 
 -10  16   0     3856.63     3867.51    472.88 o 
  -8  16   0     6138.25     6565.98    575.75 o 
  -6  16   0    14098.76    14771.82    451.92 o 
  -4  16   0    14835.86    15132.48    777.83 o 
  -2  16   0     7575.33     7426.51    457.61 o 
   0  16   0    15074.62    14519.61   1172.95 o 
   2  16   0     9790.02     9628.13    856.69 o 
   4  16   0    14067.16    12390.46   1881.15 o 
 -11  17   0     3835.40     3739.74   1065.76 o 
  -9  17   0     3098.88     3518.32    336.94 o 
  -7  17   0     8719.97     9424.34    611.32 o 
  -5  17   0    11269.22    11492.91    504.04 o 
  -3  17   0     9304.25     9654.35    491.89 o 
  -1  17   0     5881.96     6567.20    611.63 o 
   1  17   0     7018.59     7317.60    488.19 o 
   3  17   0     7767.89     7619.27    715.12 o 
   5  17   0    12342.59    13074.42   1697.32 o 
 -10  18   0     4377.46     4180.70   1130.04 o 
  -8  18   0     3362.11     3783.39    391.35 o 
  -6  18   0     9341.13    10304.73    355.96 o 
  -4  18   0    14738.93    14654.16    582.88 o 
  -2  18   0     6636.68     6374.70    722.13 o 
   0  18   0     6693.95     7458.78    806.60 o 
   2  18   0     6449.89     6829.47   1176.96 o 
   4  18   0    13256.37    13968.75    932.68 o 
   6  18   0     9496.69     9195.96   1557.47 o 
  -9  19   0     3116.58     2664.96    863.88 o 
  -7  19   0     5497.86     6738.21    504.12 o 
  -5  19   0     9014.28     9516.03    743.43 o 
  -3  19   0    13017.95    12991.51    434.97 o 
  -1  19   0     6261.54     5708.02    908.24 o 
   1  19   0     6575.57     6834.09    921.94 o 
   3  19   0    12986.23    11265.45   1905.96 o 
   5  19   0    10270.24    11696.26    743.21 o 
   7  19   0     4707.75     4656.63    959.75 o 
  -8  20   0     4789.53     4134.46   1062.37 o 
  -6  20   0     4193.38     4539.40    349.61 o 
  -4  20   0     6598.67     6061.33    956.67 o 
  -2  20   0     6771.94     6312.83    714.10 o 
   0  20   0     7934.11     7517.76    889.96 o 
   2  20   0     7521.66     7466.91   1128.02 o 
   4  20   0     7282.36     7727.59   1646.57 o 
   6  20   0     4135.80     3054.04   1116.51 o 
   8  20   0     3786.92     2608.57    936.06 o 
  -7  21   0     4241.89     2342.41    923.66 o 
  -5  21   0     2525.27     2145.05    536.83 o 
  -3  21   0     3967.85     3282.13    691.49 o 
  -1  21   0     6635.03     7002.36   1549.01 o 
   1  21   0     6137.95     5964.35    807.58 o 
   3  21   0     4483.04     5723.51    553.74 o 
   5  21   0     2026.31     1926.26    551.49 o 
   7  21   0     3439.45     2640.15   1462.74 o 
  -4  22   0     1328.65      513.14    299.99 o 
  -2  22   0     3496.39     3323.83    868.40 o 
   0  22   0     5797.46     4770.53    693.04 o 
   2  22   0     3933.95     3293.49    603.33 o 
   4  22   0     1737.80     1413.12    462.39 o 
 -19   1   1      530.11      431.63    202.10 o 
 -17   1   1      321.77      426.12    390.78 o 
 -15   1   1      103.79      632.88    306.19 o 
 -13   1   1     1049.21     1080.64    170.98 o 
 -11   1   1     2183.18     2842.10    320.28 o 
  -9   1   1     1851.16     1724.78    272.92 o 
  -7   1   1    10288.84     9065.95    587.86 o 
  -5   1   1     2748.09     2672.29    301.09 o 
  -3   1   1    14215.60    12557.68    646.79 o 
  -1   1   1    23016.63    22856.83   1464.99 o 
   1   1   1     4003.54     4146.27    733.62 o 
   3   1   1    46539.02    47776.61   3519.82 o 
   5   1   1     1829.64     2599.56    372.05 o 
   7   1   1     4662.74     4809.28    819.90 o 
   9   1   1      808.30      804.27    351.31 o 
  11   1   1     1032.03      891.27    204.52 o 
  13   1   1      199.19      280.82    137.59 o 
 -18   2   1     2172.03     1644.63    412.16 o 
 -16   2   1      616.60      741.84    115.03 o 
 -14   2   1     1729.62     1908.02    233.66 o 
 -12   2   1     3446.96     3726.77    671.60 o 
 -10   2   1     6401.78     7468.55    910.74 o 
  -8   2   1     6326.91     5658.38    926.48 o 
  -6   2   1     7609.97     6669.85    356.42 o 
  -4   2   1      367.06      523.88     97.10 o 
  -2   2   1    24003.70    22320.01   1450.33 o 
   0   2   1    17926.54    18131.55    688.99 o 
   2   2   1    12113.59    12412.03    616.84 o 
   4   2   1    32080.19    32444.14   2543.16 o 
   6   2   1    14132.12    15127.34    901.67 o 
   8   2   1     5707.55     6041.49    609.60 o 
  10   2   1     3344.12     3628.50    339.65 o 
  12   2   1     1949.73     1728.08    237.24 o 
 -19   3   1     1234.99      830.04    217.86 o 
 -17   3   1     3605.26     2710.74    519.92 o 
 -15   3   1     1666.24     1540.68    328.88 o 
 -13   3   1     6230.68     6402.94    901.10 o 
 -11   3   1     4713.61     4590.75    629.21 o 
  -9   3   1     5722.85     5661.79    649.20 o 
  -7   3   1    22252.87    19194.72   1124.93 o 
  -5   3   1    21128.31    18815.97    882.37 o 
  -1   3   1    29936.05    29122.99   1215.45 o 
   1   3   1    19111.53    17586.56    816.77 o 
   3   3   1    51961.32    55436.30   1538.30 o 
   5   3   1    33978.06    35175.73   1612.73 o 
   7   3   1    25065.46    26440.71   1952.20 o 
   9   3   1     6163.28     7158.59    813.41 o 
  11   3   1     3822.37     3944.22    470.16 o 
  13   3   1     4467.29     3848.00    754.49 o 
 -18   4   1     2437.30     1896.89    385.33 o 
 -16   4   1     4751.35     4562.37    927.93 o 
 -14   4   1     4923.01     4509.53    442.97 o 
 -12   4   1     6550.44     6990.27    756.10 o 
 -10   4   1    16169.51    15717.14    619.96 o 
  -8   4   1    20080.58    17419.36   1266.74 o 
  -6   4   1    44247.40    39576.05   1163.31 o 
  -4   4   1    38992.73    37199.38   1933.59 o 
  -2   4   1    88178.77    80610.79   3787.15 o 
   0   4   1     6655.62     5968.93    373.65 o 
   2   4   1    27774.96    24469.56   1603.71 o 
   4   4   1    53068.92    53403.89   3592.00 o 
   6   4   1    17807.49    17603.77   1100.15 o 
   8   4   1     4269.21     4818.04    625.34 o 
  10   4   1     7408.03     7660.61    796.59 o 
  12   4   1     6935.65     7126.48   1113.12 o 
  14   4   1     6297.66     4913.76   1118.76 o 
 -19   5   1     1389.51      992.63    491.15 o 
 -17   5   1     4299.38     4027.42    777.61 o 
 -15   5   1     8154.38     7893.78    869.89 o 
 -13   5   1    10385.24    11126.62   1110.83 o 
 -11   5   1     7508.62     8305.68    906.04 o 
  -9   5   1    16006.72    13962.23   1044.00 o 
  -7   5   1    34158.52    31611.04    983.99 o 
  -5   5   1    31084.11    26646.64   1878.89 o 
  -3   5   1    57832.27    56159.46   1580.37 o 
  -1   5   1    14048.73    11936.56   1384.36 o 
   1   5   1    39002.80    36191.92   1921.06 o 
   3   5   1    35281.88    33113.44   3009.50 o 
   5   5   1    33955.41    34880.94   5115.07 o 
   7   5   1    26236.48    26921.40   1386.61 o 
   9   5   1    13707.63    15788.85   1396.20 o 
  11   5   1     6769.97     6925.16   1421.57 o 
  13   5   1     8690.30     7814.43   1302.59 o 
 -18   6   1     3029.09     2851.99    489.86 o 
 -16   6   1     8864.99    10007.47   1267.63 o 
 -14   6   1    11406.60    11822.57    929.57 o 
 -12   6   1    10362.35    11882.61   1047.40 o 
 -10   6   1     9980.96    10136.14    668.44 o 
  -8   6   1    23454.35    22086.84    884.28 o 
  -6   6   1    17011.64    14358.39   1308.80 o 
  -4   6   1    61719.94    59166.52   2987.16 o 
   0   6   1    30181.79    27375.73   2095.77 o 
   2   6   1    39986.68    38625.20   4348.74 o 
   4   6   1    83174.55    81146.83   9119.28 o 
   6   6   1    26543.07    24027.16   2181.70 o 
   8   6   1    23397.50    24365.19   1720.44 o 
  10   6   1    10358.07    11124.84   1089.44 o 
  12   6   1    13547.94    15270.22   1082.67 o 
  14   6   1     6731.76     4619.41   1450.33 o 
 -17   7   1     7994.59     6468.76   1267.63 o 
 -15   7   1    11455.00    12708.10   1195.45 o 
 -13   7   1    21112.26    21576.72   1073.96 o 
 -11   7   1     5617.01     6727.42    567.20 o 
  -9   7   1    21490.69    21729.10    895.17 o 
  -7   7   1    40213.59    39409.71   1797.69 o 
  -5   7   1    96781.71    98136.76   4549.48 o 
  -3   7   1    57356.21    55267.26   2402.52 o 
  -1   7   1    33974.06    31369.62   2221.74 o 
   1   7   1    42225.58    39084.53   2628.18 o 
   3   7   1    59648.10    55691.79   5275.22 o 
   5   7   1    23516.53    20833.58   1096.21 o 
   7   7   1    26689.86    26860.75   2300.12 o 
   9   7   1    13849.90    13231.93    882.47 o 
  11   7   1    13715.37    15002.93   1210.11 o 
  13   7   1    15160.15    17132.19   1543.94 o 
 -18   8   1     4698.92     4300.91    738.70 o 
 -16   8   1     7128.65     7084.98   1237.54 o 
 -14   8   1    11747.80    11680.70    965.95 o 
 -12   8   1    20184.22    21324.59   1298.32 o 
 -10   8   1    20051.47    21167.39    912.64 o 
  -8   8   1    35660.79    33773.64   2241.47 o 
  -6   8   1    56733.63    57205.40   2425.72 o 
  -4   8   1    67940.79    68586.64   1526.07 o 
  -2   8   1    26904.00    23026.32    634.86 o 
   0   8   1    53433.33    49052.39   6529.88 o 
   2   8   1    47049.91    46803.25   2218.25 o 
   4   8   1    41194.36    39427.89   4462.65 o 
   6   8   1    21914.50    23875.22    984.56 o 
   8   8   1    17303.93    17866.48   1741.30 o 
  10   8   1    12531.79    14586.78   1051.10 o 
  12   8   1    20680.93    24572.19   1387.18 o 
  14   8   1    10027.21    10949.67    607.88 o 
 -17   9   1     3944.56     3416.10    417.22 o 
 -15   9   1     4768.80     4961.95    667.95 o 
 -13   9   1    14291.27    14939.42    602.83 o 
 -11   9   1    15553.66    17035.80   1087.65 o 
  -9   9   1    26265.43    26426.76   1574.61 o 
  -7   9   1    24680.36    24614.85   1304.97 o 
  -5   9   1    21336.40    21058.52    906.86 o 
  -3   9   1    36739.52    33988.30   1481.21 o 
  -1   9   1    39387.35    35553.70   1182.31 o 
   1   9   1    51996.94    50552.37   2824.24 o 
   3   9   1    44612.65    43169.94   4666.78 o 
   5   9   1    23249.37    22595.03   3127.91 o 
   7   9   1    43326.80    46098.59   4844.40 o 
   9   9   1    13977.71    14160.39    963.69 o 
  11   9   1    16281.62    19306.56   1238.31 o 
  13   9   1     9080.14     8747.11   1452.59 o 
 -16  10   1     3277.33     2333.56    613.26 o 
 -14  10   1     5623.56     4911.11    375.56 o 
 -12  10   1    13854.52    14451.81    737.27 o 
 -10  10   1    24836.85    24702.71    882.49 o 
  -8  10   1    25243.24    27147.45    817.41 o 
  -6  10   1    10601.47    10774.40    790.18 o 
  -4  10   1    27008.75    26222.83    936.47 o 
  -2  10   1    42064.94    38758.95   1571.72 o 
   0  10   1    74619.88    67167.17   7685.29 o 
   2  10   1    38281.48    39178.70   2908.49 o 
   4  10   1    21347.28    21153.48   1765.55 o 
   6  10   1    27599.37    28379.47   2771.53 o 
   8  10   1    30196.03    31051.55   3541.25 o 
  12  10   1     9479.39    10165.86    757.87 o 
  14  10   1     3427.72     2575.86    735.32 o 
 -17  11   1     3690.99     3548.01   1113.12 o 
 -15  11   1     3370.27     2888.51    487.85 o 
 -13  11   1    10012.91    11171.24    982.87 o 
 -11  11   1    15594.31    17379.88    883.22 o 
  -9  11   1    32998.12    35580.32    922.18 o 
  -7  11   1    13426.57    14564.65    530.59 o 
  -5  11   1    15455.31    16208.51    887.58 o 
  -3  11   1    40862.00    40632.04   1427.68 o 
  -1  11   1    50695.35    48283.46   2791.49 o 
   1  11   1    29671.78    26690.99   3056.86 o 
   3  11   1    14085.14    14073.20   1176.84 o 
   5  11   1     9533.13     9393.09    983.99 o 
   7  11   1    27627.94    25721.41   1622.88 o 
   9  11   1    19947.14    21293.72   1604.84 o 
  11  11   1    15182.52    16331.46    951.85 o 
 -16  12   1     1870.11     1631.91    602.24 o 
 -14  12   1     5224.18     4768.59    664.30 o 
 -12  12   1     9516.71     9549.26    465.63 o 
 -10  12   1    21485.24    23166.80    694.78 o 
  -8  12   1    12338.66    14035.12    574.48 o 
  -6  12   1     8843.46     9447.95    488.94 o 
  -4  12   1    16428.06    16322.86    850.20 o 
  -2  12   1    42170.75    40450.14   2334.94 o 
   0  12   1    35434.43    32831.00   1872.17 o 
   2  12   1    19346.59    18334.87   2289.97 o 
   4  12   1    11088.37    10723.82   1908.78 o 
   6  12   1    11815.18    12700.04   1783.59 o 
   8  12   1    18977.17    20820.05   1774.01 o 
  10  12   1    16287.04    16170.19   1383.79 o 
  12  12   1     3666.73     2972.84    879.67 o 
 -15  13   1     1723.28     2075.13    490.59 o 
 -13  13   1     6975.60     6799.64    255.47 o 
 -11  13   1    11167.59    12084.35    762.88 o 
  -9  13   1     8744.53     9585.16    376.19 o 
  -7  13   1     8585.22     9165.79    472.32 o 
  -5  13   1    11184.14    11634.87    555.79 o 
  -3  13   1    24742.64    25314.29   1462.55 o 
  -1  13   1    27678.99    27083.92   1682.62 o 
   1  13   1    17714.39    16284.84   1456.54 o 
   3  13   1    11170.89    11514.69   1326.28 o 
   5  13   1    14629.19    14224.95   1286.80 o 
   7  13   1    13574.18    16140.87   1154.85 o 
   9  13   1    12433.13    12160.91   1157.11 o 
  11  13   1     6483.58     5447.20    904.48 o 
 -14  14   1     3095.44     3185.99    954.11 o 
 -12  14   1     5393.07     5230.23    253.67 o 
 -10  14   1     7798.82     8197.30    332.41 o 
  -8  14   1     8252.13     8588.12    363.40 o 
  -6  14   1     9706.72     9420.02    769.11 o 
  -4  14   1     6341.27     6242.55    529.26 o 
  -2  14   1    12635.28    12151.35    897.54 o 
   0  14   1     9894.64     9900.26    479.91 o 
   2  14   1     7866.73     8443.46    999.78 o 
   4  14   1     8117.61     6729.50   1150.34 o 
   6  14   1     6227.28     6743.31   1185.30 o 
   8  14   1     5742.95     5047.97   1048.84 o 
  10  14   1     4971.12     4417.54    709.38 o 
 -15  15   1     1144.17      875.16    396.98 o 
 -13  15   1     1467.38      890.95    306.76 o 
 -11  15   1     2715.44     2850.80    280.72 o 
  -9  15   1     2538.55     2537.22    238.55 o 
  -7  15   1     8444.02     8681.60    454.00 o 
  -5  15   1     6585.06     6827.42    335.06 o 
  -3  15   1     4769.35     4989.02    401.59 o 
  -1  15   1     5022.80     5163.99    478.02 o 
   1  15   1     9950.00     9562.85    689.99 o 
   3  15   1     3651.72     2936.75    619.15 o 
   5  15   1     9369.76     6491.53   1386.05 o 
   7  15   1     3218.23     2678.49    740.96 o 
   9  15   1     1143.16     1228.16    327.06 o 
 -14  16   1      812.79      179.32    313.52 o 
 -12  16   1      378.48      907.87    399.24 o 
 -10  16   1      778.83      582.42    181.01 o 
  -8  16   1     2839.78     2361.20    244.57 o 
  -6  16   1     4752.02     4266.69    357.63 o 
  -4  16   1     2719.84     2605.03    280.89 o 
  -2  16   1     2518.93     2449.23    346.02 o 
   0  16   1     3228.15     3808.05    394.06 o 
   2  16   1     6765.94     6022.49    788.72 o 
   4  16   1     7438.19     4848.35   1396.20 o 
   8  16   1     1474.15      933.81    304.50 o 
 -13  17   1      528.89      690.20    443.22 o 
 -11  17   1      111.70      551.49    271.80 o 
  -9  17   1       18.91      102.91    164.09 o 
  -7  17   1     2094.22     1645.63    293.12 o 
  -5  17   1     3871.57     3999.69    482.16 o 
  -3  17   1      958.39      881.80    141.82 o 
  -1  17   1      117.11      141.59     92.64 o 
   1  17   1     1251.10      969.49    164.37 o 
   3  17   1     2810.32     1889.06    409.95 o 
 -12  18   1       10.03      -31.58    245.86 o 
 -10  18   1       17.54      -24.81    237.96 o 
  -8  18   1      213.21      267.76    184.96 o 
  -6  18   1     1135.85      905.55    157.02 o 
  -4  18   1      878.19      785.94    140.41 o 
  -2  18   1      610.27      593.11    162.97 o 
   0  18   1      707.47      534.35    149.07 o 
   2  18   1      775.55      523.23    120.07 o 
   4  18   1     1030.98     1329.66    322.55 o 
 -11  19   1       45.47      439.84    283.07 o 
  -9  19   1      306.61      431.94    289.84 o 
  -7  19   1       44.18      207.41    116.16 o 
  -5  19   1      223.56      413.17     97.85 o 
  -3  19   1      431.46      375.04    120.56 o 
  -1  19   1      101.80      166.84     76.35 o 
   1  19   1      172.83      249.54     86.01 o 
   3  19   1      224.89      246.99    107.14 o 
   5  19   1       63.87      342.85    258.26 o 
  -8  20   1      312.47      382.32    225.56 o 
  -6  20   1      628.63      607.88    127.44 o 
  -4  20   1      515.27      576.39    134.71 o 
  -2  20   1      171.75      180.19     86.06 o 
   0  20   1      879.15      982.35    244.28 o 
   2  20   1      980.75     1384.92    272.92 o 
   4  20   1      224.05      433.07    277.44 o 
   6  20   1      276.55      200.75    145.48 o 
  -7  21   1      336.20      763.51    322.55 o 
  -5  21   1      907.20     1109.74    338.34 o 
  -3  21   1     1208.10     1179.63    261.65 o 
  -1  21   1      245.55      278.28    121.80 o 
   1  21   1     1005.42      926.68    218.86 o 
   3  21   1     1150.36     1321.76    463.52 o 
   5  21   1      511.23      868.39    272.92 o 
   7  21   1      187.92      654.12    374.42 o 
  -6  22   1      532.61      666.52    293.22 o 
  -4  22   1     1156.76      934.93    262.77 o 
  -2  22   1      891.01     1448.34    627.61 o 
   0  22   1      844.65      723.26    172.16 o 
   2  22   1      962.98     1190.94    235.71 o 
   4  22   1      691.75      345.10    232.32 o 
 -20   0   2     6641.28     6366.35   1470.63 o 
 -18   0   2     6816.56     6250.19   1425.52 o 
 -16   0   2     5423.86     5147.21    865.01 o 
 -14   0   2    12467.42    11504.54   1169.51 o 
 -12   0   2    46342.24    45523.07   3675.45 o 
 -10   0   2    29202.08    25651.48   1159.36 o 
  -8   0   2    24870.29    21317.40    936.06 o 
  -6   0   2    74943.84    69614.83   1889.04 o 
  -2   0   2   147738.63   151783.03   2796.63 o 
   2   0   2    10290.20    10081.28    716.14 o 
   4   0   2    45211.79    47567.74   1423.27 o 
   6   0   2    63302.45    64480.02   2546.54 o 
   8   0   2    67661.05    70200.15   2681.87 o 
  10   0   2    19216.32    20880.95   1739.05 o 
 -19   1   2     5792.09     5815.98    883.99 o 
 -17   1   2     6033.64     5196.56    731.02 o 
 -15   1   2     9338.77     8966.25    910.58 o 
 -13   1   2    27331.47    25248.89   1320.61 o 
 -11   1   2    39986.54    35465.86   1322.79 o 
  -9   1   2    38631.44    32562.05   1218.76 o 
  -7   1   2    22024.19    18095.91    872.82 o 
  -5   1   2    44265.96    40248.47    842.14 o 
  -3   1   2   149737.31   151358.20   1967.09 o 
  -1   1   2   130482.08   137092.08   2521.88 o 
   1   1   2    17566.55    17806.24    834.93 o 
   3   1   2    54482.39    54670.92   1594.12 o 
   5   1   2    31023.30    30684.71    905.92 o 
   7   1   2    57397.86    59820.60   2011.32 o 
   9   1   2    29052.32    30565.77   1419.32 o 
  11   1   2    16563.45    16774.74   1607.65 o 
 -20   2   2     4533.58     3467.50    774.54 o 
 -18   2   2     4655.63     4112.85    734.12 o 
 -16   2   2     8158.47     8331.85   1100.72 o 
 -14   2   2    11937.16    13013.50   1195.45 o 
 -12   2   2    31366.21    28218.34   1063.82 o 
 -10   2   2    42926.33    38398.87   1150.34 o 
  -8   2   2    33937.00    28377.38   1850.13 o 
  -6   2   2    67675.95    59263.39   1154.28 o 
  -4   2   2    24392.84    23156.72   1067.80 o 
  -2   2   2   131172.44   135602.41   2041.47 o 
   0   2   2   141136.59   143347.94   2653.31 o 
   2   2   2   130209.03   137678.88   2570.28 o 
   4   2   2    49178.94    50430.77   1271.01 o 
   6   2   2    25008.23    26205.29   1995.05 o 
   8   2   2    29453.28    30346.50   1269.89 o 
  10   2   2    19670.78    20394.63   1057.76 o 
  12   2   2     7638.44     7347.52   1195.45 o 
 -19   3   2     3058.75     2957.51    502.07 o 
 -17   3   2     6307.10     6096.31   1068.01 o 
 -15   3   2    12460.08    16507.40   2020.99 o 
 -13   3   2     9696.90     9795.95   2095.43 o 
 -11   3   2    23529.90    21970.74    973.28 o 
  -9   3   2    41994.21    34867.13   1274.07 o 
  -7   3   2    37468.38    31834.39   1726.64 o 
  -5   3   2    60287.80    55391.13   1075.93 o 
  -3   3   2    80979.60    81441.51   1655.10 o 
  -1   3   2    78100.04    79295.73   2084.15 o 
   1   3   2    50984.87    49174.84   1366.88 o 
   3   3   2    64579.77    67518.64   2377.94 o 
   5   3   2    19646.08    18386.12   1372.51 o 
   7   3   2    39062.21    39552.48   1452.59 o 
   9   3   2    23800.48    25465.71   1679.27 o 
  11   3   2    19073.91    18916.72   1153.14 o 
 -18   4   2     3450.08     3365.63    612.50 o 
 -16   4   2     7874.08     7521.19    804.67 o 
 -14   4   2    11920.38    11236.98    704.25 o 
 -12   4   2     7947.56     8513.81    741.96 o 
 -10   4   2    21987.63    19820.93    687.05 o 
  -8   4   2    22980.31    17813.99   1015.27 o 
  -6   4   2    47142.57    43366.52   1202.64 o 
  -4   4   2    11076.41    10902.30    768.02 o 
  -2   4   2    43691.74    45285.07    891.89 o 
   0   4   2    26148.48    24665.60   1174.59 o 
   2   4   2    37385.67    36501.26    756.39 o 
   4   4   2    35499.58    34511.02   2446.73 o 
   6   4   2    23260.59    23656.01   1570.44 o 
   8   4   2    22191.63    22575.85   2783.94 o 
  10   4   2    10498.68    10036.30   1378.72 o 
  12   4   2    13164.00    14969.10   1241.69 o 
 -19   5   2     1990.00     1506.41    390.17 o 
 -17   5   2     4450.32     4044.61    543.60 o 
 -15   5   2    10014.46     9012.72   1177.18 o 
 -13   5   2     4248.50     5006.94    579.29 o 
 -11   5   2     7295.25     7869.42    773.32 o 
  -9   5   2    10646.67     8557.23    721.62 o 
  -7   5   2    26264.87    22266.71   2239.78 o 
  -5   5   2    43463.26    43964.46   1310.49 o 
  -3   5   2    31749.63    30998.50   1700.55 o 
  -1   5   2    20095.50    20008.98    780.49 o 
   3   5   2    31279.67    31363.42   1829.83 o 
   5   5   2    21727.21    22865.86   1918.36 o 
   7   5   2    10196.89     9885.20   1436.80 o 
   9   5   2     7122.62     6560.14    731.02 o 
  11   5   2     8681.58     7707.29   1327.40 o 
 -18   6   2     3366.58     3867.09    453.04 o 
 -16   6   2     3739.10     3200.96    426.56 o 
 -14   6   2     5521.21     5345.36    678.27 o 
 -12   6   2     1815.21     1747.65    302.81 o 
 -10   6   2     4382.67     3794.43    336.64 o 
  -8   6   2    17426.78    15165.52    780.86 o 
  -6   6   2    49631.72    49075.59   2019.86 o 
  -4   6   2    14288.96    12903.00   1042.07 o 
  -2   6   2     2503.59     2210.83    175.35 o 
   0   6   2    14983.73    14292.86    872.80 o 
   2   6   2    20711.92    19649.28   1158.93 o 
   4   6   2    27911.49    28037.05   2300.12 o 
   6   6   2     9659.82    10940.32   1109.74 o 
   8   6   2     1638.41     1846.92    279.76 o 
  10   6   2     3122.95     2657.06    421.79 o 
  12   6   2    11859.81     9627.91   1795.43 o 
 -17   7   2     1609.61      889.09    286.93 o 
 -15   7   2     3715.82     3930.90    976.10 o 
 -13   7   2     1427.08     1619.52    328.19 o 
 -11   7   2     3188.02     2915.35    309.54 o 
  -9   7   2     3310.45     2889.68    524.42 o 
  -7   7   2    11180.78    10168.00    658.20 o 
  -5   7   2    15056.47    14758.20   1258.61 o 
  -3   7   2     1537.66     2652.55    544.72 o 
  -1   7   2     1071.58     1112.30    129.34 o 
   1   7   2    11182.34    10992.80    655.52 o 
   3   7   2     9694.41     8763.08    888.69 o 
   5   7   2    11873.37    11985.29    678.27 o 
   7   7   2     1578.20     1636.11    413.90 o 
   9   7   2     2978.95     2441.35    425.04 o 
  11   7   2     6200.23     5157.36   1075.91 o 
 -18   8   2      121.59      123.40     95.62 o 
 -16   8   2     1257.90     1198.70    242.00 o 
 -14   8   2     1560.17     1571.84    438.14 o 
 -12   8   2     1608.64     1309.51    211.88 o 
 -10   8   2     2598.70     2487.24    432.51 o 
  -8   8   2     1446.64     1266.75    235.99 o 
  -6   8   2     6665.80     7406.17   1214.63 o 
  -4   8   2     5191.40     4641.46    237.28 o 
  -2   8   2     5331.72     5455.91    373.41 o 
   0   8   2     8343.40     8345.79    698.27 o 
   2   8   2     7099.09     6763.96    426.75 o 
   4   8   2     4733.13     4860.87    552.94 o 
   6   8   2     5508.38     5578.75    619.15 o 
   8   8   2      272.80      553.08    240.22 o 
  10   8   2      144.58      135.33    154.51 o 
  12   8   2      635.07      495.10    252.62 o 
 -17   9   2       52.82      329.19    131.39 o 
 -15   9   2      896.40      905.62    213.98 o 
 -13   9   2     2121.33     2099.65    278.02 o 
 -11   9   2      407.18      408.50    312.96 o 
  -9   9   2     1138.59     1094.94    113.51 o 
  -7   9   2     1333.25     1513.49    269.54 o 
  -5   9   2      167.08      164.54     37.45 o 
  -3   9   2     8756.95     8426.32    568.44 o 
  -1   9   2     1454.30     1737.57    177.68 o 
   1   9   2     2147.72     2522.48    266.87 o 
   3   9   2      145.15      193.56     87.21 o 
   5   9   2     3790.52     3668.79    488.12 o 
   7   9   2      476.36      591.17    125.15 o 
   9   9   2      567.48      649.60    184.96 o 
  11   9   2     1118.44      596.60    246.99 o 
 -18  10   2      299.57      208.64    240.22 o 
 -16  10   2        9.63      163.88    178.75 o 
 -14  10   2      980.27      947.46    364.84 o 
 -12  10   2      686.18      678.83     95.98 o 
 -10  10   2      765.22      787.83     95.63 o 
  -8  10   2      141.84      113.17    162.40 o 
  -6  10   2     3823.64     3360.24    334.27 o 
  -4  10   2     3260.02     3226.17    552.74 o 
  -2  10   2     1083.33      871.60    267.29 o 
   0  10   2     3729.23     4327.69    381.11 o 
   2  10   2     2916.07     3202.14    398.26 o 
   4  10   2      942.89      811.06    133.64 o 
   6  10   2      100.34      158.37    116.39 o 
   8  10   2       89.54      276.77     96.03 o 
  10  10   2      518.78      334.95    196.23 o 
  12  10   2      753.47      532.31    268.41 o 
 -17  11   2      189.18      383.45    236.83 o 
 -15  11   2      783.55      835.66    363.71 o 
 -13  11   2      423.66      477.56     69.12 o 
 -11  11   2     1183.99     1044.63    200.09 o 
  -9  11   2     1264.61     1098.34    433.07 o 
  -7  11   2     4248.28     3602.77    449.99 o 
  -5  11   2     1901.34     2150.42    267.74 o 
  -3  11   2     1131.54     1105.67    143.29 o 
  -1  11   2     2451.15     2162.24    307.77 o 
   1  11   2     9504.14     9359.66   1570.43 o 
   3  11   2      329.12      280.97     88.46 o 
   5  11   2     3600.14     3137.04    323.51 o 
   7  11   2     1221.91     1295.57    227.25 o 
   9  11   2      439.08      332.70    181.57 o 
  11  11   2      181.30       83.46    106.01 o 
 -16  12   2     1081.49     1010.50    333.82 o 
 -14  12   2     1415.50      577.43    269.54 o 
 -12  12   2      568.03      380.84     72.58 o 
 -10  12   2     3300.05     3577.34    483.82 o 
  -8  12   2     4793.64     5214.88   1119.89 o 
  -6  12   2     2070.71     1880.05    174.90 o 
  -4  12   2     2078.98     2320.03    243.31 o 
  -2  12   2     3173.90     3337.03    333.39 o 
   0  12   2     5413.23     5510.36    948.47 o 
   2  12   2     3638.91     3884.66    467.74 o 
   4  12   2     3861.67     3663.43    498.94 o 
   6  12   2     3117.70     3308.48    711.63 o 
   8  12   2     6854.61     7584.36    876.29 o 
  10  12   2     1203.12     1234.93    250.37 o 
  12  12   2     1130.04      551.49    221.05 o 
 -15  13   2     1427.58     2503.68    716.14 o 
 -13  13   2     1816.24     1790.70    329.31 o 
 -11  13   2     4950.66     4288.97    816.52 o 
  -9  13   2     7812.34     6793.78   1069.14 o 
  -7  13   2     3088.24     3095.69    445.01 o 
  -5  13   2    12871.44    11956.38   1261.42 o 
  -3  13   2     9722.91     8931.47   1136.53 o 
  -1  13   2     9799.24     9160.67    764.32 o 
   1  13   2     7974.57     9760.99   1098.46 o 
   3  13   2     4024.86     3771.31    503.39 o 
   5  13   2     7488.20     6204.48    736.06 o 
   7  13   2     3546.37     4425.43    603.37 o 
   9  13   2     4813.47     4621.67    894.33 o 
  11  13   2     1412.42      836.82    374.42 o 
 -16  14   2     1991.47     1215.75    554.87 o 
 -14  14   2     2760.51     2058.21    746.59 o 
 -12  14   2     2229.41     2608.57    475.93 o 
 -10  14   2     9254.16     8132.46   1426.65 o 
  -8  14   2     6749.94     7150.16   1315.00 o 
  -6  14   2     9312.06     8662.64   1082.13 o 
  -4  14   2    11767.43    11347.07    680.67 o 
  -2  14   2    11479.43    10137.50    807.61 o 
   0  14   2     9016.78     9139.02   1550.71 o 
   2  14   2     5811.94     5538.46    764.56 o 
   4  14   2    21041.12    19337.19   1916.67 o 
   6  14   2     4592.42     3981.08    691.33 o 
   8  14   2     4397.83     4530.31    791.71 o 
  10  14   2     3038.63     2783.38    415.03 o 
 -15  15   2     2371.23     2272.49    695.84 o 
 -13  15   2     4308.76     3899.88    826.67 o 
 -11  15   2     4563.04     4814.52   1073.65 o 
  -9  15   2     7188.33     7490.75   1718.75 o 
  -7  15   2     4799.67     4539.99    319.91 o 
  -5  15   2    12587.63    12259.87   1182.44 o 
  -3  15   2     6291.29     6368.71    706.80 o 
  -1  15   2     7578.43     7564.48    450.93 o 
   1  15   2     6545.68     6478.55    989.07 o 
   3  15   2    13013.05    13239.79    701.50 o 
   5  15   2    12717.97    10698.17   1742.43 o 
   7  15   2     5856.71     6356.20    837.94 o 
   9  15   2     5200.00     4318.29    966.51 o 
 -14  16   2     2898.30     1946.56    615.77 o 
 -12  16   2     4585.39     4447.99   1168.39 o 
 -10  16   2     5239.22     5150.60    965.38 o 
  -8  16   2     9815.21     9623.83    544.83 o 
  -6  16   2    12501.98    11956.37    723.93 o 
  -4  16   2     9623.45     9771.81    798.37 o 
  -2  16   2     8748.99     9363.47    479.07 o 
   0  16   2    11009.81    10194.20    818.70 o 
   2  16   2    10521.56    10995.91    665.39 o 
   4  16   2    14005.28    13698.11    718.38 o 
   6  16   2     4725.89     3832.22   1069.14 o 
   8  16   2     3968.74     2953.67    759.00 o 
 -13  17   2     4524.08     3881.84    957.49 o 
 -11  17   2     2402.39     3036.00    619.15 o 
  -9  17   2     7906.94     9963.99   1237.18 o 
  -7  17   2    14181.58    13199.97    947.74 o 
  -5  17   2    14801.82    14525.05    902.66 o 
  -3  17   2     5754.97     5980.64    407.91 o 
  -1  17   2    12480.47    12019.75    859.09 o 
   1  17   2    10825.67    10279.21    906.86 o 
   3  17   2    15153.16    14538.29    845.84 o 
   7  17   2     5560.80     2819.46   1018.39 o 
 -12  18   2     2266.74     2316.47    754.49 o 
 -10  18   2     4660.63     4381.45    851.48 o 
  -8  18   2     7453.39     6293.04   1886.79 o 
  -6  18   2    15708.76    14363.64   1102.32 o 
  -4  18   2     5911.62     6470.59    762.79 o 
  -2  18   2     5444.59     5997.43    608.33 o 
   0  18   2    10461.98     9448.36    762.43 o 
   2  18   2    12461.99    12422.37   1013.29 o 
 -11  19   2     1600.27     2315.34    691.33 o 
  -9  19   2     6355.63     5884.79   1572.13 o 
  -7  19   2     6807.26     5243.08   1446.95 o 
  -5  19   2     9904.47     9920.81   1101.85 o 
  -3  19   2     3987.17     4191.57    836.44 o 
  -1  19   2     7078.36     6605.54    596.21 o 
   1  19   2     7312.22     7005.93   1140.61 o 
   3  19   2     8730.51     8173.06   1455.97 o 
 -10  20   2     3974.74     4109.65   1060.12 o 
  -8  20   2     3883.61     2463.08    801.86 o 
  -6  20   2     4909.32     4991.58   1013.88 o 
  -4  20   2     7084.66     8072.28    996.60 o 
  -2  20   2     5699.85     6627.65    928.11 o 
   0  20   2     5826.98     4225.57    988.65 o 
   2  20   2     5236.53     5279.16    669.90 o 
   4  20   2     5582.10     3407.04    993.58 o 
  -7  21   2     2037.75     2433.76    589.83 o 
  -5  21   2     2411.64     2483.38    373.30 o 
  -3  21   2     8049.92     9052.81    366.36 o 
  -1  21   2     4923.25     5108.53    792.57 o 
   1  21   2     5147.75     3499.52    825.54 o 
   3  21   2     2429.07     1585.67    786.07 o 
   5  21   2     4052.72     3817.55   1090.57 o 
  -4  22   2     3062.81     3690.11    819.90 o 
  -2  22   2     5823.72     5011.88   1027.41 o 
   0  22   2     3897.52     3192.32    591.26 o 
   2  22   2     1974.95     1373.64    488.33 o 
 -19   1   3      543.79      701.47    214.28 o 
 -17   1   3      161.76      422.08    130.82 o 
 -15   1   3      448.79      599.72    243.04 o 
 -13   1   3      429.72      461.84    224.99 o 
 -11   1   3      713.55      763.70    129.46 o 
  -9   1   3     1732.60     1961.70    235.53 o 
  -7   1   3     6769.32     6643.92    416.63 o 
  -5   1   3    11269.89    11015.77    545.76 o 
  -3   1   3     2248.60     2134.51    186.44 o 
  -1   1   3     3399.03     3598.26    469.72 o 
   1   1   3     2765.93     3265.66    440.66 o 
   3   1   3     6664.96     7069.65    438.57 o 
   5   1   3    12492.36    13710.77    800.71 o 
   7   1   3     4344.37     4860.85    652.56 o 
   9   1   3     2346.04     2545.51    363.64 o 
 -20   2   3      970.21      686.77    173.45 o 
 -18   2   3     2058.02     1776.36    259.39 o 
 -16   2   3      499.94      486.85    112.57 o 
 -14   2   3     4045.27     3714.58    505.25 o 
 -12   2   3     2744.09     2478.91    313.52 o 
 -10   2   3     1493.73     1157.87    191.56 o 
  -8   2   3     6195.05     6203.05   1242.26 o 
  -4   2   3     8486.33     7958.71    344.06 o 
  -2   2   3     3271.40     2696.72    402.41 o 
   0   2   3    16521.35    17089.21    811.29 o 
   2   2   3     2411.04     2545.07    344.44 o 
   4   2   3    24274.41    25847.49    860.50 o 
   6   2   3     8699.13     8479.48    712.76 o 
   8   2   3     8538.57     8801.11    899.71 o 
  10   2   3      435.71      696.97    298.86 o 
 -19   3   3     3317.70     2088.58    622.83 o 
 -17   3   3     1394.83     1217.42    297.78 o 
 -15   3   3     3198.95     2883.12    389.56 o 
 -13   3   3     5163.59     4519.40    581.40 o 
 -11   3   3     9432.53     9206.41    774.31 o 
  -9   3   3     8858.23     7808.37    433.11 o 
  -7   3   3     7781.72     7612.32    475.69 o 
  -5   3   3    22369.20    21020.80   1419.88 o 
  -3   3   3     9530.66     9179.21    373.18 o 
  -1   3   3    19022.96    19466.56    916.14 o 
   1   3   3    18724.58    19506.33    957.83 o 
   3   3   3     3648.57     3925.91    555.89 o 
   5   3   3     8278.50     7411.47    933.24 o 
   7   3   3     5452.12     6287.38    671.14 o 
   9   3   3     2411.44     2988.02    335.55 o 
 -20   4   3     2271.35     1568.63    394.16 o 
 -18   4   3     3218.03     2981.48    568.09 o 
 -16   4   3     2443.58     2178.40    371.41 o 
 -14   4   3     5772.56     5422.38    564.37 o 
 -12   4   3     8607.76     8312.97    490.18 o 
 -10   4   3    15703.47    13991.59   1074.40 o 
  -8   4   3    26077.99    24454.85    931.07 o 
  -6   4   3    18976.45    19300.56   1085.76 o 
  -4   4   3    30328.66    30356.89   1297.23 o 
  -2   4   3    12564.87    12177.58    501.63 o 
   0   4   3    15907.32    15843.27    766.52 o 
   2   4   3    47621.55    50385.90   1426.37 o 
   4   4   3    17546.18    17315.77    878.55 o 
   6   4   3     8505.06     8709.34    829.83 o 
   8   4   3     5110.71     5201.47    677.87 o 
  10   4   3     4378.84     4097.25    893.21 o 
 -19   5   3     3719.92     2621.24    651.31 o 
 -17   5   3     6172.33     6313.95    304.70 o 
 -15   5   3    10862.27     9971.83    523.46 o 
 -13   5   3     5373.26     5112.19    275.89 o 
 -11   5   3    12285.69    10895.39   1474.02 o 
  -9   5   3    24605.84    23439.98    699.62 o 
  -7   5   3    25668.32    25027.17   1248.46 o 
  -5   5   3    28086.91    27110.84   1166.13 o 
  -3   5   3    33637.39    35094.08    641.76 o 
  -1   5   3    18182.12    18525.96    728.66 o 
   1   5   3    55412.51    57650.63   1604.60 o 
   3   5   3    36190.45    35767.39   1167.90 o 
   5   5   3    23268.19    22727.08   1776.26 o 
   7   5   3    11182.30    11211.58    807.91 o 
   9   5   3     9400.79     9558.79   1244.86 o 
 -18   6   3     8304.53     8003.43    595.13 o 
 -16   6   3    11415.14    11043.09   1030.23 o 
 -14   6   3     8844.92     7775.91    765.20 o 
 -12   6   3     5402.25     5601.72    409.70 o 
 -10   6   3    29972.70    28503.40   1057.80 o 
  -8   6   3    41679.98    38494.71   1880.02 o 
  -6   6   3    45703.25    47521.51   1931.90 o 
  -4   6   3    21402.12    22219.40   1242.01 o 
  -2   6   3    35186.71    35801.13    849.27 o 
   0   6   3    24861.16    24743.24    740.24 o 
   2   6   3    45261.14    45541.94   1350.89 o 
   4   6   3    25206.49    24734.92   2004.07 o 
   6   6   3    12374.09    12448.52    602.71 o 
   8   6   3     9615.58    10695.25    708.81 o 
  10   6   3    13294.52    12206.02   1803.33 o 
 -19   7   3     4726.49     3862.67   1021.77 o 
 -17   7   3     6298.87     6504.52   1374.77 o 
 -15   7   3     9556.36    10400.39    986.81 o 
 -13   7   3     6162.95     6174.11    584.19 o 
 -11   7   3     9842.91    10105.62   1292.44 o 
  -9   7   3    40136.46    39124.01   2095.43 o 
  -7   7   3    40929.55    38997.70   2301.81 o 
  -5   7   3    30911.72    30330.67   1300.34 o 
  -3   7   3    12063.05    11187.46    551.87 o 
  -1   7   3    50209.17    50689.69   1906.53 o 
   1   7   3    57138.64    57544.00   3498.96 o 
   3   7   3    29946.94    29006.96   1020.71 o 
   5   7   3    20540.44    21554.65   1770.06 o 
   7   7   3    13752.88    13351.58   1298.08 o 
   9   7   3    13205.75    14309.34   1294.70 o 
 -18   8   3     4473.45     4771.66    649.60 o 
 -16   8   3     7614.32     7610.93    306.60 o 
 -14   8   3    10192.81     9830.67   1514.05 o 
 -12   8   3     8789.35     8341.08    648.48 o 
 -10   8   3    18547.91    18843.04   1542.81 o 
  -8   8   3    22606.28    22467.75   1275.53 o 
  -6   8   3    39474.88    36062.07   1861.97 o 
  -4   8   3    18698.01    18227.33    931.95 o 
  -2   8   3    33359.11    32393.84    798.59 o 
   0   8   3    42901.63    43291.74   1975.98 o 
   2   8   3    51231.37    53545.14   3710.41 o 
   4   8   3    29440.69    32118.02   1776.83 o 
   6   8   3    29926.45    31483.18   2310.27 o 
   8   8   3    11128.14    11182.00   1692.81 o 
  10   8   3    19873.06    20092.63   1498.83 o 
 -19   9   3     3593.31     3531.10   1184.17 o 
 -17   9   3     5119.63     5393.07    975.53 o 
 -15   9   3    13888.65    13912.77   1099.07 o 
 -13   9   3    24357.54    25132.49   1143.13 o 
 -11   9   3    15568.50    13415.01    895.46 o 
  -9   9   3    18907.66    18887.03   1058.99 o 
  -7   9   3    24133.31    24301.53   1513.49 o 
  -5   9   3    51213.11    49314.68   1997.31 o 
  -3   9   3    36189.64    35703.96   1198.31 o 
  -1   9   3    46931.90    47864.06   1680.06 o 
   1   9   3    29872.55    29222.74   2412.33 o 
   3   9   3    16868.70    15694.14   1157.14 o 
   5   9   3    21077.67    20690.40    800.16 o 
   7   9   3    20796.50    21134.71   1264.25 o 
   9   9   3    11087.39    10728.63   1682.66 o 
 -18  10   3     2830.98     2177.75    648.48 o 
 -16  10   3     6991.25     5704.34   1479.65 o 
 -14  10   3    12468.34    13055.22   1004.27 o 
 -12  10   3    23723.78    24034.24   1355.60 o 
 -10  10   3    23883.41    26038.32   1550.71 o 
  -8  10   3    13751.00    14172.88   2005.20 o 
  -6  10   3    34169.46    33955.37   1847.31 o 
  -4  10   3    42890.31    42427.25    996.65 o 
  -2  10   3    54073.45    55661.39   2231.95 o 
   0  10   3    21931.22    22440.59    820.35 o 
   2  10   3    18677.13    19050.15   2624.92 o 
   4  10   3    20735.48    20419.43   1543.94 o 
   6  10   3    21682.97    22447.00   1903.14 o 
   8  10   3    14638.06    15005.19   1483.04 o 
  10  10   3     7972.36     5964.86   1551.83 o 
 -17  11   3     1754.67     1648.82    333.82 o 
 -15  11   3     5738.88     5773.13   1170.64 o 
 -13  11   3    14825.89    14380.40   2102.19 o 
 -11  11   3    21349.74    23259.45   1320.64 o 
  -9  11   3    11107.17    12592.86   1736.79 o 
  -7  11   3     8033.18     8732.44   1183.05 o 
  -5  11   3    27019.26    26582.38    843.47 o 
  -3  11   3    45296.94    45014.78   2442.78 o 
  -1  11   3    39651.98    38908.53   1766.93 o 
   1  11   3    14726.02    14486.07   2318.73 o 
   3  11   3    15920.64    14210.70   1340.94 o 
   5  11   3    24704.64    26217.29   2446.73 o 
   7  11   3    27370.07    28523.96   2669.47 o 
   9  11   3    10794.80     7688.11   1594.69 o 
 -16  12   3     2499.35     2212.72    577.43 o 
 -14  12   3     6137.80     5753.96   1381.54 o 
 -12  12   3    13061.20    15222.85   2181.14 o 
 -10  12   3    14932.13    13586.43    870.65 o 
  -8  12   3     7683.68     8767.41   1382.67 o 
  -6  12   3     8938.00    10267.36   2002.95 o 
  -4  12   3    32244.01    32058.82   1119.55 o 
  -2  12   3    28186.78    29154.13   2806.49 o 
   0  12   3    11478.54    11515.05    677.67 o 
   2  12   3     8707.57     7788.94   1334.73 o 
   4  12   3    15381.68    16057.95    894.22 o 
   6  12   3    14194.30    14978.12   1462.74 o 
   8  12   3    18179.76    17034.07   1617.24 o 
 -17  13   3     1630.79      686.82    358.64 o 
 -15  13   3     2908.90     2555.56    840.20 o 
 -13  13   3     8266.12     7215.57   1435.67 o 
 -11  13   3     9461.92     7490.75   1551.83 o 
  -9  13   3     9490.71    10450.06   1426.65 o 
  -7  13   3     5425.68     6291.92   1179.66 o 
  -5  13   3    14814.08    15378.19    730.28 o 
  -3  13   3    20409.40    19151.06    782.81 o 
  -1  13   3    17232.32    16330.03   2929.99 o 
   1  13   3    10152.59     9363.97    608.31 o 
   3  13   3     6510.00     5450.10    622.13 o 
   5  13   3     9269.39     8841.18   1766.11 o 
   7  13   3    10238.85    10346.30   1233.80 o 
   9  13   3     6162.75     5278.04    788.32 o 
 -16  14   3     1780.20     1578.90    621.41 o 
 -14  14   3     3197.97     2673.98    807.49 o 
 -12  14   3     5438.65     5413.37   1136.81 o 
 -10  14   3     4840.65     4586.70    779.30 o 
  -8  14   3     8475.84     8867.78   1481.91 o 
  -6  14   3     6161.46     6493.86    698.03 o 
  -4  14   3     8665.60     8565.29    433.14 o 
  -2  14   3    12703.36    12164.10   1329.66 o 
   0  14   3    12039.19    10428.96   2593.34 o 
   2  14   3    13070.25    12023.98   1397.89 o 
   4  14   3     8672.94     7432.85    998.12 o 
   6  14   3     5646.44     5872.38    906.74 o 
   8  14   3     6619.29     5700.96    662.01 o 
 -15  15   3     2657.35     2201.44    975.53 o 
 -13  15   3     1738.03     1565.37    404.88 o 
 -11  15   3     3806.16     3072.09    694.72 o 
  -9  15   3     1899.45     3085.62    764.64 o 
  -7  15   3     9140.48    11321.84   1764.98 o 
  -5  15   3     3414.36     3562.27    214.93 o 
  -3  15   3     6349.04     5938.86    624.96 o 
  -1  15   3     5568.66     5141.54   1682.09 o 
   1  15   3     9677.96     8089.93   1072.52 o 
   3  15   3     5037.75     3701.17    639.05 o 
   5  15   3     5112.87     3416.06    973.28 o 
   7  15   3     2339.65     1551.83    374.42 o 
 -14  16   3     1185.90     2105.58    521.04 o 
 -12  16   3      794.79      832.31    339.46 o 
 -10  16   3      982.47      870.65    413.90 o 
  -8  16   3     5971.39     5918.62    977.79 o 
  -6  16   3     4232.17     4646.70    269.76 o 
  -4  16   3     1550.06     1799.78    271.71 o 
  -2  16   3      713.93      941.37    166.06 o 
   0  16   3     2687.81     2457.93    682.87 o 
   2  16   3     4036.03     3043.20    517.44 o 
   4  16   3     1768.57     1328.53    383.45 o 
   6  16   3      504.43      239.09    108.27 o 
 -13  17   3      178.41      501.86    310.14 o 
 -11  17   3      150.15      513.14    196.23 o 
  -9  17   3     2134.76     1450.33    510.89 o 
  -7  17   3     1537.11     1302.59    606.75 o 
  -5  17   3     1553.90     1438.39    244.40 o 
  -3  17   3      402.06      437.89    170.59 o 
  -1  17   3      225.04      201.37     85.40 o 
   1  17   3     2874.28     1910.47    629.30 o 
   3  17   3     1678.00     1357.85    324.80 o 
   5  17   3      884.45      816.52    225.56 o 
 -12  18   3       98.68      292.10    192.85 o 
 -10  18   3      193.07      222.17    179.32 o 
  -8  18   3     1354.47     1783.03    294.35 o 
  -6  18   3      329.04       39.59    101.50 o 
  -4  18   3      418.24      332.40    104.27 o 
  -2  18   3       40.15      179.60     64.81 o 
   0  18   3      609.32      652.85    125.70 o 
   2  18   3     1353.66      718.40    367.66 o 
 -11  19   3       48.77      214.28    218.79 o 
  -9  19   3      351.85     2666.09   1039.82 o 
  -7  19   3        7.59      259.39    274.05 o 
  -5  19   3     1115.90     1415.37    230.07 o 
  -3  19   3      245.88      234.58    104.88 o 
  -1  19   3      227.26      244.79    109.80 o 
   1  19   3      110.88      140.67     52.12 o 
 -10  20   3      560.28      613.52    239.09 o 
  -8  20   3      138.58      338.34    170.30 o 
  -6  20   3      501.10      548.10    166.91 o 
  -4  20   3     1020.25      718.68    223.00 o 
  -2  20   3      449.82      397.97    122.88 o 
   0  20   3      727.47      621.34    136.78 o 
   2  20   3      175.95      135.33    107.14 o 
  -7  21   3      636.26      649.60    286.46 o 
  -5  21   3      849.02     1245.08    312.40 o 
  -3  21   3      720.30      447.73    205.26 o 
  -1  21   3      551.74      419.83    179.32 o 
   1  21   3      789.42      563.89    274.05 o 
   3  21   3      560.38      742.08    243.60 o 
  -4  22   3      674.43      895.46    289.84 o 
  -2  22   3     1340.54     1485.29    347.36 o 
   0  22   3     1069.70     1154.85    443.22 o 
 -20   0   4     3553.24     2968.33    806.37 o 
 -18   0   4     4041.18     3790.49    805.24 o 
 -16   0   4     6876.81     7231.36    973.28 o 
 -14   0   4    34752.64    32678.72   2317.60 o 
 -12   0   4    32688.01    31905.05   1663.48 o 
 -10   0   4    29872.06    30475.02   1771.75 o 
  -8   0   4    31685.64    30420.89   1607.09 o 
  -6   0   4    99128.68   102998.07   3860.98 o 
  -4   0   4    39714.59    37528.20   1142.45 o 
  -2   0   4    84709.65    89271.00   2414.59 o 
   0   0   4    30897.78    32440.75   1342.06 o 
   2   0   4    25066.20    26001.10   1125.53 o 
   4   0   4    29185.57    30389.31   1505.59 o 
   6   0   4    61618.92    63459.37   3355.16 o 
   8   0   4    14055.51    13045.10   1177.41 o 
 -19   1   4     4648.84     4196.15    535.22 o 
 -17   1   4     5043.72     5302.63    432.15 o 
 -15   1   4    15347.39    14907.13   1299.67 o 
 -13   1   4    32963.53    31938.43   1796.64 o 
 -11   1   4    28306.89    28052.27   1061.41 o 
  -9   1   4    19733.21    19510.88   1419.84 o 
  -7   1   4    28513.23    27899.36    810.57 o 
  -5   1   4    75383.79    77737.16   1510.81 o 
  -3   1   4   115749.73   122373.63   2299.84 o 
  -1   1   4    62228.36    65515.79   1294.27 o 
   1   1   4    36395.75    36532.04   1060.69 o 
   3   1   4    32692.92    33318.98   2078.51 o 
   5   1   4    48289.61    49294.37   1581.33 o 
   7   1   4    32858.96    35364.27   1428.84 o 
 -20   2   4     5064.74     3176.06    787.11 o 
 -18   2   4     5107.77     4628.48    688.61 o 
 -16   2   4     8959.00    10036.47    888.98 o 
 -14   2   4    19792.47    17401.88    993.46 o 
 -12   2   4    24590.03    24214.82   2233.58 o 
 -10   2   4    14353.51    14236.01   1128.84 o 
  -8   2   4    28113.23    28133.74   1328.53 o 
  -6   2   4    42835.51    43573.50    864.60 o 
  -4   2   4    65126.13    65843.05   1052.39 o 
  -2   2   4    71388.23    74616.66   1701.26 o 
   0   2   4    27996.62    27013.18    803.42 o 
   2   2   4    36303.56    38411.63   1190.13 o 
   4   2   4    25940.81    26392.21    941.10 o 
   6   2   4    42753.71    45498.86   1706.42 o 
   8   2   4    23065.88    25209.35   1620.63 o 
 -19   3   4     3363.20     2231.19    544.46 o 
 -17   3   4     8986.51     8246.41    923.87 o 
 -15   3   4    13063.94    11544.73   1106.51 o 
 -13   3   4    13600.77    13814.18    806.51 o 
 -11   3   4    29146.73    26952.06   1072.08 o 
  -9   3   4    29930.12    29367.58   1048.47 o 
  -7   3   4    27401.03    28325.46   1197.71 o 
  -5   3   4    32896.58    32266.95    764.38 o 
  -3   3   4    57570.61    59241.15   1350.88 o 
  -1   3   4    27147.94    27061.38    821.43 o 
   1   3   4    31107.73    31994.15   1333.04 o 
   3   3   4    32205.45    31675.13   1291.60 o 
   5   3   4    11814.69    10315.99    803.04 o 
   7   3   4    10962.04    11090.86   1162.40 o 
   9   3   4    14846.74    15413.45   1434.54 o 
 -20   4   4     2312.04     1604.52    494.05 o 
 -18   4   4     7124.16     5695.03   1066.85 o 
 -16   4   4    12074.02    10712.94    657.36 o 
 -14   4   4     4882.29     4894.41    622.33 o 
 -12   4   4    10092.85    10401.88    501.22 o 
 -10   4   4    20211.88    19406.61   1357.85 o 
  -8   4   4    47856.41    50448.00   1655.13 o 
  -6   4   4    27974.10    27416.15    808.19 o 
  -4   4   4    22647.04    22124.87   1026.29 o 
  -2   4   4    17228.26    16192.27   1086.06 o 
   0   4   4    32622.17    33252.98   1071.96 o 
   2   4   4    43014.25    42565.54   2614.21 o 
   4   4   4    24048.25    24707.63    909.90 o 
   6   4   4     6651.10     6981.11    822.61 o 
   8   4   4    11335.10    11595.52   1092.76 o 
 -19   5   4     3105.12     2239.36    613.02 o 
 -17   5   4     7682.59     8590.67   1048.28 o 
 -15   5   4     4524.68     3887.10    568.55 o 
 -13   5   4      897.67     1126.66    340.59 o 
 -11   5   4    10201.89    10678.69    514.93 o 
  -9   5   4    26137.12    25979.64   1279.47 o 
  -7   5   4    19526.75    19571.59   2028.89 o 
  -5   5   4    11046.31    10827.10    559.70 o 
  -3   5   4     6321.43     5832.32    377.33 o 
  -1   5   4    27616.20    27940.03    838.93 o 
   1   5   4    31167.99    33312.60   1136.52 o 
   3   5   4    22163.03    22998.79   1064.07 o 
   5   5   4    10814.65    11355.06    676.06 o 
   7   5   4     4177.37     4467.01    578.20 o 
 -20   6   4     1124.78     1036.43    301.12 o 
 -18   6   4     3288.49     2452.75    552.41 o 
 -16   6   4     1675.53     1379.06    206.14 o 
 -14   6   4     2573.82     2171.50    362.30 o 
 -12   6   4     8051.87     7553.97    699.54 o 
 -10   6   4     8428.94     8272.56    565.71 o 
  -8   6   4    29145.79    30235.93   1292.44 o 
  -6   6   4    12268.92    12437.22    972.15 o 
  -4   6   4     6627.07     7133.93    407.13 o 
  -2   6   4     7970.84     8419.63    519.04 o 
   0   6   4    31084.15    32775.42   1128.74 o 
   2   6   4    10910.26    10632.10    568.18 o 
   4   6   4     6395.21     6724.42    566.40 o 
   6   6   4     2215.76     2625.12    336.79 o 
   8   6   4     9895.80    10482.77    812.01 o 
 -19   7   4      642.39      812.01    338.34 o 
 -17   7   4     1815.49     1768.77    294.71 o 
 -15   7   4     1850.32     1399.31    240.86 o 
 -13   7   4     3588.33     3821.99    315.60 o 
 -11   7   4     5210.97     4828.05    715.02 o 
  -9   7   4     7641.20     9360.62   1622.88 o 
  -7   7   4    10705.86     9031.31   1277.78 o 
  -5   7   4     5953.79     5727.55    334.68 o 
  -3   7   4     6531.31     7305.30    384.84 o 
  -1   7   4    17284.65    17996.39    886.11 o 
   1   7   4    11833.46    12136.78    642.55 o 
   3   7   4     8094.94     6787.93   1462.74 o 
   5   7   4     3040.34     3131.64    428.24 o 
   7   7   4     2143.75     2396.92    278.27 o 
 -18   8   4      877.22      918.02    358.64 o 
 -16   8   4      417.63      410.00    146.61 o 
 -14   8   4      249.09      287.50    106.58 o 
 -12   8   4     1773.28     2048.06    446.60 o 
 -10   8   4     1898.94     2426.99    448.86 o 
  -8   8   4     1816.87     2141.67    426.30 o 
  -6   8   4     4832.85     4947.60   1126.66 o 
  -4   8   4     2359.62     2452.84    177.48 o 
  -2   8   4     7393.98     7603.45    409.65 o 
   0   8   4      910.06     1009.10    146.96 o 
   2   8   4     3133.31     3476.17    390.47 o 
   4   8   4     3413.77     3567.47    726.86 o 
   6   8   4     2370.67     2174.66    312.02 o 
   8   8   4      953.48      588.70    139.85 o 
 -19   9   4      152.96      409.39    137.59 o 
 -17   9   4      154.93      188.34    283.07 o 
 -15   9   4      967.87      342.98    495.10 o 
 -13   9   4       48.81      378.94    157.89 o 
 -11   9   4     2168.47     2449.55    577.43 o 
  -9   9   4      940.77      658.63    214.28 o 
  -7   9   4     1771.18     2252.19    393.60 o 
  -5   9   4     1720.05     1738.67    210.11 o 
  -3   9   4      347.02      483.08    110.23 o 
  -1   9   4     4438.41     4599.10    409.99 o 
   1   9   4      308.51      314.55     91.61 o 
   3   9   4     1477.67     1444.07    400.93 o 
   5   9   4      521.90      484.10    129.18 o 
 -18  10   4       30.46      107.14    172.55 o 
 -16  10   4      986.09      999.22    444.35 o 
 -14  10   4      298.50      120.67    147.74 o 
 -12  10   4       57.55      277.44    156.76 o 
 -10  10   4     1060.66     1269.89    228.94 o 
  -8  10   4      759.09      446.60    179.32 o 
  -6  10   4     1044.09     1091.70    246.99 o 
  -4  10   4      197.05      223.32     50.98 o 
  -2  10   4     1397.35     1431.50    149.01 o 
   0  10   4     2137.08     2356.65    383.45 o 
   2  10   4     1308.37     1272.61    190.61 o 
   4  10   4      477.37      285.85    150.56 o 
   6  10   4      279.38      272.92    155.63 o 
   8  10   4      731.00      576.30    178.19 o 
 -17  11   4      383.46      143.23    270.67 o 
 -15  11   4      908.75      636.07    302.25 o 
 -13  11   4      450.02      655.24    360.89 o 
 -11  11   4     2870.54     3833.34    649.60 o 
  -9  11   4      895.46     1397.33    363.15 o 
  -7  11   4     2280.27     2860.06    501.86 o 
  -5  11   4      503.97      469.14     66.63 o 
  -3  11   4     2606.97     2391.44    236.07 o 
  -1  11   4     2793.13     2734.42    351.84 o 
   1  11   4      264.55      289.19    116.75 o 
   3  11   4     1428.36     1051.36    180.56 o 
   5  11   4     1142.81      910.11    112.49 o 
   7  11   4      610.24      733.06    278.56 o 
 -16  12   4      973.95     1819.12    469.16 o 
 -14  12   4     1276.06     1336.43    590.96 o 
 -12  12   4     3268.64     3610.04    435.33 o 
 -10  12   4     3191.66     2499.17    492.84 o 
  -8  12   4     1549.70     2139.41    377.81 o 
  -6  12   4     3292.57     3197.27    783.81 o 
  -4  12   4     4084.63     3900.34    428.96 o 
  -2  12   4     5244.62     4974.60    363.03 o 
   0  12   4     1657.12     1364.51    250.10 o 
   2  12   4     5060.22     4927.19    542.22 o 
   4  12   4     4046.94     3495.80    518.78 o 
   6  12   4     1993.99     1730.02    381.19 o 
 -17  13   4      783.79      537.95    272.92 o 
 -15  13   4     1767.34     1611.61    340.59 o 
 -13  13   4     2291.71     2280.38    409.39 o 
 -11  13   4     4675.98     4061.16    850.35 o 
  -9  13   4     3228.07     3914.54    814.26 o 
  -7  13   4     6443.94     7876.45   1250.71 o 
  -5  13   4     5962.27     5838.87    225.80 o 
  -3  13   4     6104.52     6553.30    946.78 o 
  -1  13   4     5188.56     5326.92    596.18 o 
   1  13   4     4075.08     3487.29    491.01 o 
   3  13   4     9169.95     7960.42    478.72 o 
   5  13   4     5440.37     5627.65    832.31 o 
 -16  14   4     1704.84     1859.72    627.05 o 
 -14  14   4     2704.50     2257.83    509.76 o 
 -12  14   4     5318.73     5704.34    987.94 o 
 -10  14   4     3674.80     3760.04    984.56 o 
  -8  14   4     8629.60     9850.08   1380.41 o 
  -6  14   4     8436.41    10624.87   1660.10 o 
  -4  14   4     5744.18     5499.88    327.57 o 
  -2  14   4     9396.83     9879.04   1756.53 o 
   0  14   4     3409.97     2956.68    532.31 o 
   2  14   4    15742.79    15122.64    728.55 o 
   4  14   4     4025.41     3991.23    462.39 o 
 -15  15   4     2294.38     2751.80    730.81 o 
 -13  15   4     2732.08     2995.40    640.58 o 
 -11  15   4     5797.65     3700.26   1075.91 o 
  -9  15   4     6374.31     6729.50   1146.96 o 
  -7  15   4    11354.66    11156.06   1462.74 o 
  -5  15   4     4783.20     4349.83    398.19 o 
  -3  15   4     9590.57     9211.84    453.77 o 
  -1  15   4    10037.65     9044.34    446.68 o 
   1  15   4     9427.70     8164.04    550.36 o 
   3  15   4     8016.23     4660.01   1611.61 o 
 -14  16   4     2127.23     2161.97    578.55 o 
 -12  16   4     3480.50     3223.21   1031.92 o 
 -10  16   4     6823.70     6942.65   1224.78 o 
  -8  16   4     9989.75    12069.56   1821.37 o 
  -6  16   4    10897.57    12680.82   1135.68 o 
  -4  16   4     3651.90     3835.25    320.42 o 
  -2  16   4    11503.53    11034.81   1664.05 o 
   0  16   4     6509.98     5988.54    560.51 o 
   2  16   4    11766.99    10146.69    685.69 o 
 -13  17   4     2478.02     2617.59    402.62 o 
 -11  17   4     5435.08     3723.95   1199.96 o 
  -9  17   4     7116.19     7566.31   1406.35 o 
  -7  17   4     9871.25    11048.92   1876.64 o 
  -5  17   4     4432.05     4931.56    606.66 o 
  -3  17   4     5848.44     5201.06    579.94 o 
  -1  17   4     9019.83     8524.43   1007.11 o 
   1  17   4    10988.08     7322.71    991.32 o 
 -12  18   4     3894.11     2893.90    691.33 o 
 -10  18   4     5467.09     4905.87    793.96 o 
  -8  18   4     7940.52     8036.60   2092.04 o 
  -6  18   4     6690.97     8356.89   1310.49 o 
  -4  18   4     4247.65     4808.83    632.69 o 
  -2  18   4     7494.98     6718.28    252.87 o 
   0  18   4     7178.94     6302.07    391.34 o 
 -11  19   4     4642.07     4339.72    770.28 o 
  -9  19   4     6350.40     7000.17   1308.23 o 
  -7  19   4     6627.31     6982.12   1261.99 o 
  -5  19   4     6374.99     8266.67   1816.86 o 
  -3  19   4     4784.15     4140.72    748.29 o 
  -1  19   4     6725.19     6258.78    903.16 o 
  -8  20   4     3892.29     3484.86    812.01 o 
  -6  20   4     4654.45     6118.24   1016.13 o 
  -4  20   4     4909.92     3705.90   1481.91 o 
  -2  20   4     6028.78     5431.18    744.37 o 
   0  20   4     4187.63     2795.78    865.01 o 
  -7  21   4     2969.21     2438.27    712.76 o 
  -5  21   4     4497.18     5446.08    861.63 o 
  -3  21   4     4620.37     3793.87    998.09 o 
   1  21   4     2995.07     1506.72    674.42 o 
 -19   1   5      758.60      714.14    284.20 o 
 -17   1   5      115.11      280.25    128.30 o 
 -15   1   5     1924.18     2084.37    317.29 o 
 -13   1   5     3055.78     3666.16    499.68 o 
 -11   1   5     1849.43     2147.10    234.11 o 
  -9   1   5     1111.14     1493.07    189.13 o 
  -7   1   5     6720.21     6755.52    322.13 o 
  -5   1   5      499.58      734.87    110.52 o 
  -3   1   5      840.11      715.63    164.09 o 
  -1   1   5     1724.47     1830.10    218.06 o 
   1   1   5      998.87     1368.48    167.01 o 
   3   1   5      554.45      705.05    138.97 o 
   5   1   5      925.57      921.57    156.83 o 
   7   1   5       34.29      140.97    224.43 o 
 -20   2   5     1513.67     1057.58    339.79 o 
 -18   2   5      449.62      264.75    125.73 o 
 -16   2   5      516.24      791.77    143.66 o 
 -14   2   5     1858.52     1717.82    357.51 o 
 -12   2   5     5446.36     5275.63    495.32 o 
 -10   2   5     7060.05     7316.90    547.79 o 
  -8   2   5     4800.72     5736.79    581.91 o 
  -6   2   5     2635.49     2784.77    285.88 o 
  -4   2   5    16186.80    16572.96    967.10 o 
  -2   2   5     4704.23     4061.49    680.62 o 
   0   2   5     4417.06     4859.97    570.28 o 
   2   2   5     3799.28     3983.99    832.31 o 
   4   2   5     6584.15     7360.88    860.03 o 
   6   2   5     1359.10     1612.61    216.73 o 
 -19   3   5      654.28      497.46    163.00 o 
 -17   3   5      836.76      640.14    153.81 o 
 -15   3   5     3953.91     3903.41    502.43 o 
 -13   3   5     5536.09     6475.48    811.78 o 
 -11   3   5    10993.53    10681.26    797.34 o 
  -9   3   5     5259.23     5132.71    426.50 o 
  -7   3   5    19699.63    19914.39    890.71 o 
  -5   3   5    14065.70    14354.12    605.28 o 
  -3   3   5    10954.68    11066.01    692.11 o 
  -1   3   5    21032.04    21137.61   1547.38 o 
   1   3   5     6877.48     6497.40    381.20 o 
   3   3   5     9385.64    10275.73    923.75 o 
   5   3   5     7996.27     8043.03    797.16 o 
   7   3   5     3607.80     3838.98    745.47 o 
 -20   4   5     2973.93     2387.52    837.94 o 
 -18   4   5     2269.11     2032.47    456.25 o 
 -16   4   5     9475.30     8453.49    721.44 o 
 -14   4   5     2809.83     2476.87    277.34 o 
 -12   4   5     7896.58     8660.73    669.45 o 
 -10   4   5    10187.75     9897.12   1691.11 o 
  -8   4   5    18999.97    18580.27    861.63 o 
  -6   4   5     7875.32     7537.48    523.47 o 
  -4   4   5    14663.72    13325.83    583.61 o 
  -2   4   5    13297.27    13646.11    693.00 o 
   0   4   5    11699.88    12345.08    675.52 o 
   2   4   5    16330.96    16122.90   1224.91 o 
   4   4   5     9293.19     9075.09    754.02 o 
   6   4   5     6331.33     6253.98    817.23 o 
 -19   5   5     3807.65     2477.26    562.45 o 
 -17   5   5     5168.86     4608.71    642.97 o 
 -15   5   5     5222.03     5384.58    672.80 o 
 -13   5   5     2015.63     2149.77    252.05 o 
 -11   5   5    13249.53    13333.36    744.84 o 
  -9   5   5    21249.37    21235.08   1241.69 o 
  -7   5   5    19490.33    18991.73    583.52 o 
  -5   5   5     8180.74     8386.07    423.58 o 
  -3   5   5     6026.23     6049.08    415.98 o 
  -1   5   5    33666.91    34389.71   1274.11 o 
   1   5   5    31598.88    32184.26   1028.88 o 
   3   5   5    16016.38    16825.66   1329.10 o 
   5   5   5     6647.54     6468.61   1243.95 o 
 -20   6   5     2815.15     2149.56    722.91 o 
 -18   6   5     7131.83     7782.65   1298.65 o 
 -16   6   5     4565.59     5304.66    504.12 o 
 -14   6   5     3192.98     3833.11    406.76 o 
 -12   6   5     9183.20    10250.92    895.16 o 
 -10   6   5    38108.04    39011.23   1958.96 o 
  -8   6   5    27105.13    27497.67   1811.22 o 
  -6   6   5    20202.55    20582.40    525.62 o 
  -4   6   5    20056.10    20595.71   1038.66 o 
  -2   6   5    31590.13    32463.77   1121.70 o 
   0   6   5    33940.73    31441.36    919.44 o 
   2   6   5    26738.35    26575.01   1086.01 o 
   4   6   5    11191.81    11011.80    540.55 o 
   6   6   5     9463.73     9820.76   1410.86 o 
 -19   7   5     5622.31     3568.31   1522.51 o 
 -17   7   5     6897.05     6643.06    954.11 o 
 -15   7   5     7590.64     8593.89    769.15 o 
 -13   7   5    14439.92    13783.80   1754.83 o 
 -11   7   5    27046.28    26348.46   1653.33 o 
  -9   7   5    21249.59    22751.95   1666.87 o 
  -7   7   5    25134.69    24189.87   1450.33 o 
  -5   7   5    18588.36    21310.31    958.05 o 
  -3   7   5    19296.96    19062.22    669.97 o 
  -1   7   5    31643.78    33094.63   1563.67 o 
   1   7   5    29240.10    28933.81   1377.03 o 
   3   7   5    13248.98    12874.01    545.49 o 
   5   7   5    11247.89    10542.32   1139.63 o 
 -18   8   5     7095.14     4800.98   1721.00 o 
 -16   8   5     7891.21     8364.10    737.01 o 
 -14   8   5    10710.66    11663.56   1431.16 o 
 -12   8   5    18508.36    20033.98   2106.70 o 
 -10   8   5    17810.99    17550.60   1142.45 o 
  -8   8   5    21063.54    22175.65   1218.01 o 
  -6   8   5    29817.85    30192.07   1142.71 o 
  -4   8   5    20454.72    21024.45    692.12 o 
  -2   8   5    31734.05    31815.64   1283.43 o 
   0   8   5    27743.72    27255.31   3086.19 o 
   2   8   5    19281.22    19345.51    928.40 o 
   4   8   5    14748.22    15742.87   1230.98 o 
 -19   9   5     4353.21     3568.31    881.93 o 
 -17   9   5     4809.57     3335.99   1213.50 o 
 -15   9   5     8023.94     8201.26   1452.59 o 
 -13   9   5    10966.83    11184.25   1851.82 o 
 -11   9   5    18316.93    21970.39   2242.04 o 
  -9   9   5    14390.18    16257.03   1573.26 o 
  -7   9   5    35674.61    37926.30   1925.13 o 
  -5   9   5    27661.25    28250.78   1916.63 o 
  -3   9   5    29745.79    30545.56   1392.78 o 
  -1   9   5    25616.95    26571.03    977.46 o 
   1   9   5    26540.02    27106.53   1011.17 o 
   3   9   5    18447.99    17858.06    966.66 o 
   5   9   5    15971.47    17702.85   1038.69 o 
 -18  10   5     3353.43     2164.22   1053.35 o 
 -16  10   5     6976.45     6740.77   1569.88 o 
 -14  10   5    11860.67    11688.37   2434.89 o 
 -12  10   5     8181.26    10298.94   1508.98 o 
 -10  10   5    10344.71    13125.17   1768.37 o 
  -8  10   5    14023.67    13646.21   1952.20 o 
  -6  10   5    24792.03    25854.64   1099.83 o 
  -4  10   5    31365.12    32498.01   1004.83 o 
  -2  10   5    22298.47    22816.88    830.13 o 
   0  10   5    12048.19    11951.09    695.60 o 
   2  10   5    11673.06    10390.63    979.21 o 
   4  10   5    14936.13    14480.19   1064.21 o 
 -17  11   5     4065.97     3352.91    760.13 o 
 -15  11   5    12209.14    10051.95   2405.57 o 
 -13  11   5    11590.17    12467.67   2183.39 o 
 -11  11   5     8684.71    10948.54   1572.13 o 
  -9  11   5     7111.01     8010.66   1040.95 o 
  -7  11   5    11736.67    14940.90   2190.16 o 
  -5  11   5    24472.46    25472.36   1075.34 o 
  -3  11   5    29059.04    31015.75   1283.10 o 
  -1  11   5    10655.63    10188.72    610.07 o 
   1  11   5    13415.49    13403.54    810.18 o 
   3  11   5    12449.45    10426.04    895.25 o 
 -16  12   5     7105.82     6924.60   1401.84 o 
 -14  12   5    13602.89    11479.73   1957.84 o 
 -12  12   5     8079.63     7913.67   1179.66 o 
 -10  12   5     6731.21     7164.82   1012.75 o 
  -8  12   5    11970.13    13948.45   1871.00 o 
  -6  12   5    16995.98    20363.30   2412.33 o 
  -4  12   5    32469.24    33289.28   1097.24 o 
  -2  12   5    11120.98    12175.12    873.72 o 
   0  12   5     7471.44     7425.73    572.93 o 
   2  12   5    11651.30    11153.78    778.74 o 
 -17  13   5     1674.17     1510.10    589.83 o 
 -15  13   5     6500.06     5421.27   1301.46 o 
 -13  13   5     8362.69     7405.04   1390.56 o 
 -11  13   5     5074.26     6497.17   1087.19 o 
  -9  13   5     5748.71     6641.53   1204.48 o 
  -7  13   5     9172.48    10925.99   1422.14 o 
  -5  13   5    19201.02    20301.05   2075.69 o 
  -3  13   5    10141.38    10208.15   1428.34 o 
  -1  13   5     8480.66     6339.28   1240.56 o 
   1  13   5     3675.69     3375.46    834.56 o 
   3  13   5    11692.47     8318.55   1423.27 o 
 -16  14   5     2453.53     2530.75    766.89 o 
 -14  14   5     3925.23     3966.42   1030.80 o 
 -12  14   5     3502.75     3461.17    895.46 o 
 -10  14   5     3215.97     4072.43    774.79 o 
  -8  14   5     5942.55     5973.88   1092.82 o 
  -6  14   5     6545.32     7407.30   1151.47 o 
  -4  14   5    11454.49    11842.07    867.83 o 
  -2  14   5     6541.34     6741.96    997.53 o 
   0  14   5     3539.58     1825.89    769.15 o 
   2  14   5     5559.79     3093.52   1132.30 o 
 -15  15   5      776.99      616.90    263.90 o 
 -13  15   5     1587.49      629.30    285.33 o 
 -11  15   5     4119.72     4759.26    925.91 o 
  -9  15   5     4347.14     4277.69    624.79 o 
  -7  15   5     3598.48     3686.73    526.68 o 
  -5  15   5     2458.50     1788.29    413.97 o 
  -3  15   5     2631.48     3455.55   1046.02 o 
  -1  15   5     7807.05     6152.07   1081.55 o 
   1  15   5     3935.05     4266.41    604.49 o 
 -14  16   5      108.50      181.57    192.85 o 
 -12  16   5      968.26     1847.31    415.03 o 
 -10  16   5     3261.11     3167.95    438.71 o 
  -8  16   5     2632.95     3972.06    551.49 o 
  -6  16   5     1202.96     1663.48    244.73 o 
  -4  16   5      641.37      742.00    106.43 o 
  -2  16   5     2968.51     3143.95   1044.89 o 
   0  16   5     4020.76     1821.37    817.64 o 
 -13  17   5      199.11      223.30    174.81 o 
 -11  17   5     1139.84     1688.30    380.06 o 
  -9  17   5     1518.28     1612.73    267.29 o 
  -7  17   5      821.03      468.03    287.59 o 
  -5  17   5      197.99      374.29    160.71 o 
  -3  17   5      375.77      453.01    127.33 o 
  -1  17   5     4513.86     2248.80   1016.13 o 
   1  17   5     1726.82      910.12    407.13 o 
 -12  18   5      235.33      647.35    221.05 o 
 -10  18   5      601.10     1284.55    433.07 o 
  -8  18   5      178.08      559.38    200.75 o 
  -6  18   5      148.05      692.46    353.00 o 
  -4  18   5       49.40      160.71    254.88 o 
   0  18   5      418.86      295.48    147.74 o 
  -9  19   5      253.66      716.14    290.97 o 
  -7  19   5      419.24      841.33    248.11 o 
  -5  19   5      229.39      233.45    234.58 o 
  -3  19   5      527.70      498.82    149.43 o 
  -8  20   5      514.30      630.43    290.97 o 
  -6  20   5      146.80      292.10    231.20 o 
  -4  20   5      194.41      574.04    364.27 o 
  -5  21   5      518.64      539.08    227.81 o 
  -3  21   5      775.02      842.46    187.21 o 
 -20   0   6     3551.10     2616.46    675.54 o 
 -18   0   6     9551.46    10199.69   1590.18 o 
 -16   0   6    11338.26    12096.63   1108.61 o 
 -14   0   6    24612.67    25467.66   1646.57 o 
 -12   0   6    15392.91    16059.67   1104.10 o 
 -10   0   6     7979.27    10417.36   1189.81 o 
  -8   0   6    22971.89    21441.32    682.10 o 
  -6   0   6    44537.19    44853.16   1928.51 o 
  -4   0   6    51933.09    51828.52   2560.07 o 
  -2   0   6    19008.82    20406.15    973.28 o 
   0   0   6    25627.89    24533.85   1091.70 o 
   2   0   6    29470.01    29917.90   1619.50 o 
   4   0   6    30196.52    31165.23   2204.82 o 
 -19   1   6     3422.34     2843.01    546.42 o 
 -17   1   6    11372.46    12055.57    956.55 o 
 -15   1   6    17741.23    18928.77    788.38 o 
 -13   1   6    16914.14    17131.36   1145.91 o 
 -11   1   6    18846.57    19663.82    905.87 o 
  -9   1   6    22446.88    23361.33    967.10 o 
  -7   1   6    36621.43    36224.79   1073.54 o 
  -5   1   6    38312.47    36395.84   1302.11 o 
  -3   1   6    52639.27    54835.21   1814.76 o 
  -1   1   6    11814.43    11411.44    858.27 o 
   1   1   6    27351.32    26762.26   1037.78 o 
   3   1   6    35293.02    36898.28   1475.62 o 
 -20   2   6     2576.10     2079.61    489.32 o 
 -18   2   6     3745.03     3058.29    408.70 o 
 -16   2   6    13281.31    14488.45    747.05 o 
 -14   2   6    17821.31    19420.04   1304.28 o 
 -12   2   6    16444.69    19366.45    873.70 o 
 -10   2   6    12635.75    13425.16    736.44 o 
  -8   2   6    32066.40    32861.79   1026.92 o 
  -6   2   6    49239.01    51411.87   1429.33 o 
  -4   2   6    35016.19    36228.28   2020.99 o 
  -2   2   6    15098.20    15071.22   1112.00 o 
   0   2   6    18530.52    17808.87   1149.56 o 
   2   2   6    20970.45    20479.62    778.05 o 
   4   2   6    19054.93    18081.79   1199.96 o 
 -19   3   6     3665.17     2577.41    677.13 o 
 -17   3   6     7198.71     7689.45    311.81 o 
 -15   3   6     8259.34     9384.86   1065.19 o 
 -13   3   6     6569.64     6899.60    700.92 o 
 -11   3   6    15861.15    17423.96    977.79 o 
  -9   3   6    17368.26    17131.06    991.32 o 
  -7   3   6    26257.20    27622.31    999.88 o 
  -5   3   6    18848.01    18580.18    722.34 o 
  -3   3   6    30433.54    30509.66    899.10 o 
  -1   3   6    19708.45    19904.71    641.29 o 
   1   3   6    21674.87    22663.54    897.94 o 
   3   3   6    16829.04    16131.49    756.55 o 
 -20   4   6     4394.44     1957.84    921.40 o 
 -18   4   6     5484.30     5747.00   1174.59 o 
 -16   4   6     3597.95     3945.65    618.59 o 
 -14   4   6     5868.01     6319.97    574.61 o 
 -12   4   6    15078.67    16369.41    959.74 o 
 -10   4   6    17841.84    20343.00   2189.03 o 
  -8   4   6    24129.67    23946.47    752.14 o 
  -6   4   6    11444.18    12416.43    852.49 o 
  -4   4   6    25880.24    26802.11   1384.92 o 
  -2   4   6    39255.78    41361.36   1287.37 o 
   0   4   6    29306.54    29322.60   1177.68 o 
   2   4   6    13789.67    13555.12   1141.88 o 
   4   4   6     5352.15     5954.16    912.86 o 
 -19   5   6     4048.33     2649.17    889.82 o 
 -17   5   6     3394.11     3321.43    553.74 o 
 -15   5   6     1972.07     2037.39    352.26 o 
 -13   5   6    12409.82    14662.94    672.86 o 
 -11   5   6    18778.19    19207.32   1240.56 o 
  -9   5   6    19792.92    19966.32   1100.72 o 
  -7   5   6     6872.36     7303.38    743.81 o 
  -5   5   6     4918.73     5036.61    448.97 o 
  -3   5   6    14980.50    15465.15   1199.30 o 
  -1   5   6    23164.97    23486.18    918.27 o 
   1   5   6    11571.52    12495.98    520.56 o 
   3   5   6     3983.27     3833.30    625.20 o 
 -20   6   6     2583.00     2551.05    743.21 o 
 -18   6   6     2352.82     2327.75    746.59 o 
 -16   6   6     1169.25     1044.17    211.35 o 
 -14   6   6     4019.06     4448.56    485.51 o 
 -12   6   6     6799.55     8008.41   1049.97 o 
 -10   6   6     7165.03     8131.33   1348.83 o 
  -8   6   6     5931.96     5450.80    396.98 o 
  -6   6   6     3253.64     3019.07    304.81 o 
  -4   6   6     2870.99     2980.12    347.29 o 
  -2   6   6     9907.54     9161.48    698.08 o 
   0   6   6     6480.06     6574.34    551.30 o 
   2   6   6     4100.69     3834.96    590.63 o 
   4   6   6     2373.64     2210.46    448.86 o 
 -19   7   6     1302.32     1149.21    254.88 o 
 -17   7   6      401.15      531.19    152.25 o 
 -15   7   6      450.51      869.52    215.41 o 
 -13   7   6     1149.16     1411.99    208.64 o 
 -11   7   6     2332.07     3064.19    486.08 o 
  -9   7   6     2832.57     3747.63    574.04 o 
  -7   7   6     4153.16     3983.36    320.51 o 
  -5   7   6     4401.09     4282.27    388.44 o 
  -3   7   6     1702.58     2047.65    239.29 o 
  -1   7   6    10894.62    11184.86    640.74 o 
   1   7   6     6199.96     5557.59    778.88 o 
   3   7   6     3834.34     3263.02    458.04 o 
 -18   8   6      381.74      462.39    290.97 o 
 -16   8   6      458.65      805.24    333.82 o 
 -14   8   6      503.33      771.41    260.52 o 
 -12   8   6     1523.07     2076.25    312.40 o 
 -10   8   6     3024.65     2977.35    470.29 o 
  -8   8   6     3143.50     3785.98    690.20 o 
  -6   8   6     1127.53     1551.83    402.06 o 
  -4   8   6     1702.61     1711.32    286.40 o 
  -2   8   6     1658.88     1713.37    239.49 o 
   0   8   6     2830.54     2664.44    360.03 o 
   2   8   6     2457.28     2407.14    439.27 o 
 -19   9   6       50.70      280.82    279.69 o 
 -17   9   6      707.83      842.46    180.45 o 
 -15   9   6      480.94      749.98    253.75 o 
 -13   9   6     2180.59     1796.56    448.86 o 
 -11   9   6     1202.67     1319.51    345.10 o 
  -9   9   6     6197.78     7786.23   1496.57 o 
  -7   9   6     3669.76     3792.76    799.04 o 
  -5   9   6     1622.37     1753.39    191.65 o 
  -3   9   6     1171.27      913.42    231.76 o 
  -1   9   6      193.46      118.57     98.88 o 
   1   9   6     1960.19     1945.20    263.65 o 
   3   9   6      638.44      268.41    155.63 o 
 -18  10   6      525.45      567.28    343.97 o 
 -16  10   6      532.46      712.76    323.67 o 
 -14  10   6      114.42      477.05    199.62 o 
 -12  10   6     2029.13     2432.63    510.89 o 
 -10  10   6      850.45      609.00    139.85 o 
  -8  10   6     2894.26     3022.47    496.23 o 
  -6  10   6       93.20      161.47     81.12 o 
  -4  10   6      343.30      486.55    113.66 o 
  -2  10   6      684.90      733.29    127.62 o 
   0  10   6      459.62      267.23    127.59 o 
   2  10   6     1848.10     1555.22    500.74 o 
 -17  11   6      501.21      577.43    315.78 o 
 -15  11   6       56.73      530.06    219.92 o 
 -13  11   6     1559.67     1455.97    292.10 o 
 -11  11   6     1414.06     1561.98    404.88 o 
  -9  11   6     2276.73     2009.71    417.28 o 
  -7  11   6     3039.21     3625.83    473.67 o 
  -5  11   6     1033.63      983.33    174.24 o 
  -3  11   6      932.29     1117.64    321.42 o 
  -1  11   6     2205.91     1614.99    443.22 o 
   1  11   6     1322.11     1097.34    369.91 o 
 -16  12   6      675.39     1255.23    383.45 o 
 -14  12   6     1214.94     1042.07    318.04 o 
 -12  12   6     1024.70     1587.92    340.59 o 
 -10  12   6     1343.41     1622.88    359.76 o 
  -8  12   6     3054.46     4113.03    721.78 o 
  -6  12   6     1442.92     1239.44    275.18 o 
  -4  12   6     6132.05     5962.50    458.44 o 
  -2  12   6     2846.87     2538.65    682.31 o 
   0  12   6     2469.76     2013.10    532.31 o 
   2  12   6     4316.84     2683.00    766.89 o 
 -15  13   6     1540.48     1814.61    329.31 o 
 -13  13   6     3749.49     4051.01    738.70 o 
 -11  13   6     1680.26     2155.20    364.27 o 
  -9  13   6     3633.01     4674.67    886.44 o 
  -7  13   6     1586.10     1726.64    421.79 o 
  -5  13   6     4592.21     4755.86    411.99 o 
  -3  13   6     2009.32     1859.72    562.77 o 
  -1  13   6     4243.93     2626.61    942.83 o 
   1  13   6     2976.37     1424.39    649.60 o 
 -16  14   6     3156.81     2010.84    733.06 o 
 -14  14   6     3347.74     3522.07    894.33 o 
 -12  14   6     3207.85     3448.77    607.88 o 
 -10  14   6     4594.47     6379.88   1018.39 o 
  -8  14   6     5159.72     6854.68   1241.69 o 
  -6  14   6     3354.63     2956.09    716.14 o 
  -4  14   6     9540.42     9846.24    472.54 o 
  -2  14   6     1309.10      916.89    440.96 o 
   0  14   6     5380.83     2785.63    922.53 o 
 -15  15   6     2843.13     2748.41    643.97 o 
 -13  15   6     3585.09     3886.35    466.90 o 
 -11  15   6     4316.77     4414.15    814.26 o 
  -9  15   6     5156.79     4487.46    832.31 o 
  -7  15   6     5482.10     6188.16    598.85 o 
  -5  15   6     6432.24     6138.90    712.15 o 
  -3  15   6     6534.54     5742.68    783.81 o 
  -1  15   6     4475.42     2659.32    987.94 o 
   1  15   6     7230.76     7101.67    367.66 o 
 -14  16   6     2698.91     3064.19    521.04 o 
 -12  16   6     4863.01     4169.42    924.78 o 
 -10  16   6     7123.23     8538.46   1327.40 o 
  -8  16   6     5404.09     5801.33    761.26 o 
  -6  16   6     3475.85     3905.52    655.24 o 
  -4  16   6     7737.10     7991.12    282.04 o 
  -2  16   6     6082.98     5470.89    465.78 o 
   0  16   6     6995.88     6626.87    545.85 o 
 -13  17   6     3487.07     3647.26    870.65 o 
 -11  17   6     6377.87     7046.40   1256.35 o 
  -9  17   6     7025.57     6801.68   1124.40 o 
  -7  17   6     6058.06     6827.61   1264.25 o 
  -5  17   6     2702.18     3346.14    659.75 o 
 -10  18   6     4731.43     4081.46    920.27 o 
  -8  18   6     5879.90     6609.95    868.39 o 
  -6  18   6     2591.70     3057.43    583.07 o 
  -4  18   6     5355.35     5005.11   1679.27 o 
  -9  19   6     4182.80     3823.19    902.23 o 
  -7  19   6     4051.10     3752.14    874.03 o 
  -5  19   6     2793.94     3153.29    880.80 o 
  -6  20   6     2945.74     2421.36   1123.27 o 
  -4  20   6     4513.76     4621.67   1125.53 o 
 -19   1   7      228.91      328.95    144.92 o 
 -17   1   7      213.92      721.90    251.50 o 
 -15   1   7      178.79      486.05    130.82 o 
 -13   1   7     1255.66     1208.36    157.41 o 
 -11   1   7      345.14      392.11    132.43 o 
  -9   1   7      879.76      629.03    114.93 o 
  -7   1   7     1998.07     2143.76    306.58 o 
  -5   1   7     2728.32     2517.66    351.88 o 
  -3   1   7      682.12      711.85    130.18 o 
  -1   1   7     1272.92     1243.57    435.33 o 
   1   1   7     1813.98     2013.89    442.66 o 
 -20   2   7      332.23      364.87    152.91 o 
 -18   2   7     1372.38     1338.05    207.54 o 
 -16   2   7     1442.66     1831.58    210.90 o 
 -14   2   7     3799.22     5554.42   1095.64 o 
 -12   2   7      930.37     1352.33    193.42 o 
 -10   2   7     2231.52     2437.14    332.70 o 
  -8   2   7     3370.18     3122.63    512.55 o 
  -6   2   7     3770.70     4176.19    834.56 o 
  -4   2   7     1784.78     1899.91    412.21 o 
  -2   2   7     2857.51     2319.26    493.25 o 
   0   2   7     3907.91     3979.53    675.27 o 
   2   2   7     3609.34     3174.53    533.39 o 
 -19   3   7     1271.76     1332.12    238.27 o 
 -17   3   7     3024.63     2730.12    458.48 o 
 -15   3   7     1956.86     2332.51    275.45 o 
 -13   3   7     5613.97     7164.43    823.85 o 
 -11   3   7     2695.50     3439.75    525.55 o 
  -9   3   7     7307.65     7628.24   1049.44 o 
  -7   3   7     6461.08     6685.70    649.68 o 
  -5   3   7     7360.25     6786.36    848.34 o 
  -3   3   7     5064.30     4620.26    575.75 o 
  -1   3   7     5497.59     5176.92    781.47 o 
   1   3   7    13908.88    14416.73   1131.73 o 
 -20   4   7     1905.02     1847.31    540.21 o 
 -18   4   7     1251.83     1310.29    221.35 o 
 -16   4   7     3070.43     2622.10    668.78 o 
 -14   4   7     4171.37     5449.40    718.96 o 
 -12   4   7     9187.14    11344.40   1392.82 o 
 -10   4   7    13080.05    15272.47   1679.27 o 
  -8   4   7    10720.25    10890.59    493.32 o 
  -6   4   7     8451.73     8494.98    513.19 o 
  -4   4   7    11695.17    10884.08    778.03 o 
  -2   4   7     9744.99     9641.37    738.04 o 
   0   4   7     9806.19     9311.67    601.16 o 
   2   4   7     7165.17     6084.40   1425.52 o 
 -19   5   7     2088.03     1732.28    398.11 o 
 -17   5   7     1836.68     1935.92    308.83 o 
 -15   5   7     2271.39     3155.54    489.46 o 
 -13   5   7    14012.51    15673.96   1594.69 o 
 -11   5   7    17682.11    18512.60   1990.54 o 
  -9   5   7     8521.92     8388.18   2208.20 o 
  -7   5   7     7751.75     7621.87    650.54 o 
  -5   5   7    11307.88    11094.01    664.99 o 
  -3   5   7    19203.39    18922.92    827.18 o 
  -1   5   7    13256.77    13245.26    623.97 o 
   1   5   7     6667.70     6207.33   1411.99 o 
 -18   6   7     3379.47     2752.92    699.23 o 
 -16   6   7     3940.87     5352.47   1040.95 o 
 -14   6   7     7137.95     8126.82    966.51 o 
 -12   6   7    13953.02    14098.45   2146.18 o 
 -10   6   7    14053.64    16466.80   1806.71 o 
  -8   6   7     5993.88     6654.22    630.60 o 
  -6   6   7     3650.37     3592.80    466.09 o 
  -4   6   7    17916.12    18595.65    824.87 o 
  -2   6   7    29068.64    28285.94   1222.27 o 
   0   6   7    14286.15    14706.12    690.91 o 
   2   6   7     3994.85     4029.58    872.91 o 
 -19   7   7     4034.61     3082.24    921.40 o 
 -17   7   7     4264.78     3990.11    990.20 o 
 -15   7   7     4613.79     5361.49    717.27 o 
 -13   7   7    10325.74    10161.35   1708.60 o 
 -11   7   7    10372.66    10900.05   1405.22 o 
  -9   7   7    19046.97    23328.25   2687.51 o 
  -7   7   7    12675.24    13287.76    693.22 o 
  -5   7   7    10265.20    10117.81    599.94 o 
  -3   7   7    19313.31    20058.92    833.74 o 
  -1   7   7    23959.25    20950.88   1468.38 o 
   1   7   7    10348.25    11056.81    680.05 o 
 -18   8   7     4242.58     3261.56    939.45 o 
 -16   8   7     6224.13     5862.23   1430.03 o 
 -14   8   7     6523.85     7445.64   1346.58 o 
 -12   8   7    10582.66    11856.41   1667.99 o 
 -10   8   7    15114.56    16305.53   1789.80 o 
  -8   8   7    23768.01    22920.71   1142.73 o 
  -6   8   7    13609.25    13969.69    528.81 o 
  -4   8   7    22102.85    21923.81    980.48 o 
  -2   8   7    17233.38    16295.38   1281.16 o 
   0   8   7    22034.95    22536.54   1206.73 o 
 -17   9   7     5389.30     4510.02   1159.36 o 
 -15   9   7     8476.60     9094.46   1621.76 o 
 -13   9   7     8743.82    10269.62   1446.95 o 
 -11   9   7    11282.89    11417.70   1215.75 o 
  -9   9   7    12908.82    16260.41   1939.79 o 
  -7   9   7    22818.94    23382.27   1203.40 o 
  -5   9   7     9289.33     9479.04    787.19 o 
  -3   9   7    17184.65    16747.62   1224.78 o 
  -1   9   7    10780.70     9876.02    850.35 o 
   1   9   7    14040.74    13987.93    815.39 o 
 -18  10   7     4604.95     3915.67   1123.27 o 
 -16  10   7     8313.68    10395.93   1049.97 o 
 -14  10   7     6949.36     7747.89   1113.12 o 
 -12  10   7    10332.14    12372.94   1899.19 o 
 -10  10   7     8358.60     9353.85   1224.78 o 
  -8  10   7    10563.39    10055.96   2421.92 o 
  -6  10   7    23087.08    22722.18   1282.86 o 
  -4  10   7    12890.28    13063.14    710.51 o 
  -2  10   7     6941.85     6948.29    331.57 o 
   0  10   7     7636.83     8245.24    534.57 o 
 -17  11   7     6904.44     6351.69   1610.48 o 
 -15  11   7     6589.55     7235.87   1273.27 o 
 -13  11   7     6162.58     6493.79   1186.43 o 
 -11  11   7     6289.72     6755.44   1238.31 o 
  -9  11   7     9024.50    12132.72   1205.60 o 
  -7  11   7    24166.67    26686.69   1385.49 o 
  -5  11   7    20697.75    21221.54   1093.95 o 
  -3  11   7     9706.69     9792.56    570.66 o 
  -1  11   7     5908.90     5707.72    531.19 o 
 -16  12   7     8637.85     7338.50   1300.34 o 
 -14  12   7     5227.37     6578.37    964.26 o 
 -12  12   7     3545.76     4039.73    532.31 o 
 -10  12   7     4690.64     6298.68   1446.95 o 
  -8  12   7     8417.97     9852.34   1820.25 o 
  -6  12   7    19643.00    23137.65   1073.65 o 
  -2  12   7     4638.21     4575.43    451.11 o 
   0  12   7     8528.35     8240.73    568.40 o 
 -15  13   7     4719.35     3948.38    801.86 o 
 -13  13   7     2339.69     2618.72    531.19 o 
 -11  13   7     2917.02     3655.15    464.65 o 
  -9  13   7     4653.39     5625.40    536.83 o 
  -7  13   7     8958.70     8654.39    370.11 o 
  -5  13   7     6845.10     6605.45    919.71 o 
  -3  13   7     2755.78     1616.12    612.39 o 
  -1  13   7     5976.81     4644.22    984.56 o 
 -14  14   7     2317.65     1664.61    504.12 o 
 -12  14   7     2278.28     2351.43    495.10 o 
 -10  14   7     3997.41     4462.65    698.10 o 
  -8  14   7     4018.65     4577.68    658.63 o 
  -6  14   7     5905.39     5803.59    949.60 o 
  -4  14   7     4092.58     2064.98    897.72 o 
  -2  14   7     3927.69     2031.14    912.38 o 
   0  14   7     3529.66     2013.10    910.12 o 
 -13  15   7     2948.55     1750.32    647.35 o 
 -11  15   7     3109.65     3060.81    540.21 o 
  -9  15   7     2855.71     3722.82    866.14 o 
  -7  15   7     2250.65     2404.44    425.18 o 
  -5  15   7     3046.57     3313.43    623.67 o 
  -3  15   7     2976.39     1255.23    763.51 o 
  -1  15   7     3959.93     2069.49    609.00 o 
 -12  16   7     2089.84     2698.79    652.99 o 
 -10  16   7     1928.79     1883.40    444.35 o 
  -8  16   7      550.73      839.07    415.03 o 
  -6  16   7      219.43      398.11    200.75 o 
 -11  17   7      935.10     2221.74    762.38 o 
  -9  17   7      946.17      592.09    330.44 o 
  -7  17   7      157.99      498.48    270.67 o 
  -8  18   7      138.55       39.47    134.21 o 
  -6  18   7       23.52      289.84    233.45 o 
 -20   0   8     3249.99     4051.01    865.01 o 
 -18   0   8     7581.71     9468.89    978.92 o 
 -16   0   8     9725.20    11945.51   1589.05 o 
 -14   0   8    12924.24    14250.70   1230.41 o 
 -12   0   8     8705.17     9324.53    788.32 o 
 -10   0   8    12666.07    12324.44   1026.29 o 
  -8   0   8    20677.11    18971.61   1181.92 o 
  -6   0   8    34771.04    34723.39   2211.59 o 
  -4   0   8    16367.97    16175.83    975.53 o 
  -2   0   8     4607.88     3842.37   1098.46 o 
 -19   1   8     5466.35     5693.02    639.90 o 
 -17   1   8     9683.87    13191.30   1353.34 o 
 -15   1   8     9733.74    11538.04   2470.41 o 
 -13   1   8     6981.04     7950.85    757.11 o 
 -11   1   8     6154.70     7217.83   1038.69 o 
  -9   1   8    26929.38    28399.07   1427.46 o 
  -7   1   8    26228.44    26341.53   1060.61 o 
  -5   1   8    27281.12    26717.35   1072.30 o 
  -3   1   8     8541.03     8229.75    719.05 o 
  -1   1   8    14046.05    13068.78   1002.60 o 
 -18   2   8     6530.53     7596.23    711.00 o 
 -16   2   8     9247.08     9962.68   1599.76 o 
 -14   2   8     7085.14     8888.10    847.89 o 
 -12   2   8     9135.63    10854.94   1546.19 o 
 -10   2   8    12401.52    11382.31    799.24 o 
  -8   2   8    24846.53    25107.70   1012.03 o 
  -6   2   8    18145.62    18371.04    765.74 o 
  -4   2   8    18393.28    18412.80    814.34 o 
  -2   2   8    12731.76    12502.96    585.41 o 
   0   2   8    26901.32    25134.96   1982.65 o 
 -19   3   8     3708.10     4105.14    622.54 o 
 -17   3   8     5891.51     6622.29   1078.16 o 
 -15   3   8     7611.80     9698.96   1198.84 o 
 -13   3   8     9557.58    11959.04    922.53 o 
 -11   3   8    14755.27    17829.16   1821.37 o 
  -9   3   8    17690.39    17595.70    903.67 o 
  -7   3   8     8948.41     8347.30    946.72 o 
  -5   3   8    10036.76     8645.87    864.56 o 
  -3   3   8    14303.09    13505.37   1005.42 o 
  -1   3   8    11487.67    11594.76    932.68 o 
 -18   4   8     1969.93     3340.50    461.26 o 
 -16   4   8     2206.20     3139.76    534.57 o 
 -14   4   8    10222.55    11385.00   1463.87 o 
 -12   4   8     8748.60    10071.13   1124.40 o 
 -10   4   8    12449.37    12067.02   2047.50 o 
  -8   4   8     3108.95     3007.87    410.04 o 
  -6   4   8     9161.91     9308.77    920.84 o 
  -4   4   8    13576.68    11681.60   2204.82 o 
  -2   4   8    13862.86    13628.16   1015.01 o 
   0   4   8     6789.78     7327.22    396.98 o 
 -19   5   8     1431.53      823.28    242.47 o 
 -17   5   8     1584.64     1957.84    284.20 o 
 -15   5   8     1582.71     2013.10    375.55 o 
 -13   5   8     6486.54     7628.34   1322.89 o 
 -11   5   8     6988.10     7716.31    929.30 o 
  -9   5   8     6560.39     6108.37    558.56 o 
  -7   5   8     1924.82     1436.55    223.84 o 
  -5   5   8    15896.17    15788.64    930.05 o 
  -3   5   8    14337.11    15309.69   1127.79 o 
  -1   5   8     8092.12     4767.15   1268.76 o 
 -18   6   8     1185.65      832.31    190.60 o 
 -16   6   8      706.81      725.17    159.02 o 
 -14   6   8     4619.51     5326.53    717.27 o 
 -12   6   8     4566.34     6452.06    781.56 o 
 -10   6   8     5051.20     6020.12   1057.86 o 
  -8   6   8     3911.70     3693.50    286.46 o 
  -4   6   8     8410.12     8368.17    657.50 o 
  -2   6   8     9130.22     9680.91    613.52 o 
   0   6   8     5126.56     3435.24   1177.41 o 
 -17   7   8      776.14     1082.67    270.67 o 
 -15   7   8      923.06     1234.93    382.32 o 
 -13   7   8     3492.64     4105.14    513.14 o 
 -11   7   8     4183.85     4388.21    913.51 o 
  -9   7   8     3829.34     3751.82    310.93 o 
  -7   7   8     1681.15     1631.91    309.01 o 
  -3   7   8     4341.58     3845.75   1125.53 o 
  -1   7   8     1208.04     1079.29    385.70 o 
 -18   8   8      542.13      866.14    337.21 o 
 -16   8   8      482.19      535.70    184.96 o 
 -14   8   8     1148.14     1026.29    366.53 o 
 -12   8   8      727.12      755.62    205.26 o 
 -10   8   8      699.53      663.14    195.11 o 
  -8   8   8     1171.70     1389.82    253.75 o 
  -6   8   8      687.68      727.42    224.43 o 
  -4   8   8      794.23      835.69    281.95 o 
  -2   8   8     1527.32     1064.63    256.01 o 
   0   8   8     1227.93      746.59    346.23 o 
 -17   9   8      117.27      -33.83    242.47 o 
 -15   9   8      337.29      493.97    244.73 o 
 -13   9   8       75.76      117.29    265.03 o 
 -11   9   8      785.25     1016.13    250.37 o 
  -9   9   8      290.46      462.19    355.82 o 
  -7   9   8      764.03      840.20    262.77 o 
  -5   9   8      747.85      843.58    223.30 o 
  -3   9   8        8.76      -29.32    143.23 o 
  -1   9   8      665.64      542.46    189.47 o 
 -16  10   8      127.64      972.15    356.38 o 
 -14  10   8      709.64      783.81    226.68 o 
 -12  10   8       73.78      303.37    228.94 o 
 -10  10   8     1976.62     1896.94    394.73 o 
  -8  10   8      502.54      474.40    110.84 o 
  -6  10   8      108.13      208.64    115.03 o 
  -4  10   8      654.49      399.24    270.67 o 
  -2  10   8      620.19      415.03    263.90 o 
 -15  11   8      256.79      517.65    224.43 o 
 -13  11   8      674.95      930.42    226.68 o 
 -11  11   8      584.22      392.47    290.97 o 
  -9  11   8      386.98      622.54    135.33 o 
  -7  11   8      134.52      256.88    318.60 o 
  -5  11   8      482.44      218.79    144.36 o 
  -3  11   8     1044.98      640.58    138.72 o 
  -1  11   8      552.08      381.19    171.42 o 
 -16  12   8     1278.73      832.31    425.18 o 
 -14  12   8     1455.93     2148.43    276.31 o 
 -12  12   8      946.72     1241.69    428.56 o 
 -10  12   8     2043.87     2597.29    385.70 o 
  -8  12   8     1294.06     1140.50    184.35 o 
  -6  12   8     2534.36     1442.44    541.34 o 
  -4  12   8     1083.05      840.20    350.74 o 
  -2  12   8      576.89      263.90    175.93 o 
 -15  13   8     1916.93     1552.96    493.97 o 
 -13  13   8     1502.25     2247.68    465.78 o 
 -11  13   8     1464.28     1298.08    367.66 o 
  -9  13   8     3226.18     3881.84    619.15 o 
  -7  13   8     3585.15     3744.25    657.50 o 
  -5  13   8     2914.06     2315.34    409.39 o 
  -3  13   8     1769.58      664.27    524.42 o 
 -14  14   8     2335.99     3232.23    542.46 o 
 -12  14   8     1557.20      826.67    315.78 o 
 -10  14   8     2814.13     2897.28    764.64 o 
  -8  14   8     4068.62     5032.18   1275.53 o 
  -2  14   8     4147.44     1928.51    722.91 o 
 -13  15   8     3517.30     4347.61    854.86 o 
 -11  15   8     2827.81     3056.30    791.71 o 
  -9  15   8     3771.36     3893.12    660.88 o 
  -7  15   8     3492.15     5130.30    762.38 o 
 -10  16   8     3189.83     3101.41    655.24 o 
  -8  16   8     2406.06     2272.49    578.55 o 
  -9  17   8     2294.01     2739.39    806.37 o 
  -7  17   8     2011.18     2890.51    460.14 o 
 -19   1   9      297.97      339.09    129.70 o 
 -17   1   9      394.48      368.43    342.85 o 
 -15   1   9      536.24      852.61    354.12 o 
 -11   1   9      393.24      303.37    116.16 o 
  -9   1   9      303.46      139.61     87.13 o 
  -7   1   9       89.61      209.87    109.33 o 
  -5   1   9     2181.86     1733.36    280.96 o 
  -3   1   9      434.77      368.79    187.21 o 
 -18   2   9      882.37      632.15    309.01 o 
 -16   2   9     1341.90     1441.31    406.00 o 
 -14   2   9     2146.34     1867.61    482.69 o 
 -10   2   9     2906.37     2311.17    509.69 o 
  -8   2   9     2356.40     1780.63    322.81 o 
  -6   2   9     3488.28     2878.30    350.59 o 
  -4   2   9     3592.22     2379.63    696.97 o 
 -19   3   9      636.85      996.96    338.34 o 
 -17   3   9      994.66      956.36    134.21 o 
 -15   3   9     2848.39     2932.24    396.98 o 
 -13   3   9     1279.26     1391.69    427.43 o 
  -9   3   9     1894.10     1439.05    466.90 o 
  -7   3   9     4514.55     4243.86    632.69 o 
  -5   3   9     1533.06     1363.49    418.41 o 
 -18   4   9     1329.58     2139.41    437.58 o 
 -16   4   9     2659.61     2104.45    689.08 o 
 -14   4   9     3509.46     3813.04    561.64 o 
 -12   4   9     2741.24     3422.83    639.45 o 
 -10   4   9     2525.33     1823.63    651.86 o 
  -8   4   9     3171.60     3206.29    632.69 o 
  -6   4   9     3121.05     2355.94    619.15 o 
  -4   4   9     2103.08     2063.85    596.60 o 
 -17   5   9     3203.05     4011.53    518.78 o 
 -15   5   9     4521.88     4463.78   1143.57 o 
 -13   5   9     7039.18     8518.17   1452.59 o 
 -11   5   9     5145.82     5896.06    938.32 o 
  -9   5   9     5192.49     5501.34    550.36 o 
  -7   5   9     6423.16     6020.12   1399.58 o 
  -5   5   9     8211.54     7802.02    633.82 o 
  -3   5   9     7440.92     5244.20   1479.65 o 
 -18   6   9     2084.86     2871.34    465.78 o 
 -16   6   9     2939.73     3340.50    607.88 o 
 -14   6   9     6895.43     6029.14   1331.91 o 
 -12   6   9     9331.56     9791.43   1472.89 o 
 -10   6   9     8364.45     8614.03    477.05 o 
  -8   6   9     6228.79     5059.25    673.29 o 
  -6   6   9     9926.76     9751.96    545.85 o 
  -4   6   9    11611.78    11969.19    609.00 o 
 -17   7   9     1891.78     2618.72    593.22 o 
 -15   7   9     4376.95     4291.22   1016.13 o 
 -13   7   9    10489.98    11201.17   1926.26 o 
 -11   7   9     8050.58     9638.06   1228.16 o 
  -9   7   9     5860.39     6285.15    840.20 o 
  -7   7   9     5206.23     5400.97   1100.72 o 
  -5   7   9    15357.77    14735.65    656.37 o 
  -3   7   9    11007.67     9113.64   1018.39 o 
 -16   8   9     3831.04     5529.53    956.36 o 
 -14   8   9     6032.47     5971.62    975.53 o 
 -12   8   9    10199.76    10699.30   1690.55 o 
 -10   8   9     7116.79     7764.58    657.50 o 
  -8   8   9     5634.79     6393.42    825.54 o 
  -6   8   9     7705.98     7015.95   1091.70 o 
  -4   8   9    11715.29    11161.69    662.01 o 
 -17   9   9     3934.20     4744.59    577.43 o 
 -15   9   9     4430.49     6408.08   1075.91 o 
 -13   9   9     7786.09     6763.33   1585.67 o 
 -11   9   9     5324.90     5396.45    884.18 o 
  -9   9   9     9994.84    10338.41    949.60 o 
  -7   9   9     9570.00    10381.27    971.02 o 
  -5   9   9    10976.81    10959.82   1034.18 o 
  -3   9   9     8134.69     5874.64   1096.21 o 
 -16  10   9     5418.77     4834.82    808.62 o 
 -14  10   9     3783.39     3792.74    574.04 o 
 -12  10   9     4663.73     5512.62   1119.89 o 
 -10  10   9     8798.22    10667.72   1382.67 o 
  -8  10   9    11603.54    11858.67    354.12 o 
  -6  10   9     8896.55     8124.57    876.29 o 
  -4  10   9     7676.63     7640.75    760.13 o 
 -15  11   9     2984.93     4178.45    837.94 o 
 -13  11   9     2465.72     2772.10    558.25 o 
 -11  11   9     3076.83     3564.93    753.36 o 
  -9  11   9    12792.52    13916.88   2816.08 o 
  -5  11   9     3701.82     2902.92    637.20 o 
  -3  11   9     2638.46     1349.96    649.60 o 
 -14  12   9     1529.12      887.57    398.11 o 
 -12  12   9     1769.35     1754.83    559.38 o 
 -10  12   9     7251.30     8407.64   1363.49 o 
 -13  13   9     2238.68     2271.36    492.84 o 
 -11  13   9     2695.72     2441.66    548.10 o 
  -9  13   9     6254.51     7979.08   1233.80 o 
 -12  14   9     2655.24     1734.53    656.37 o 
 -10  14   9     2472.38     2420.23    659.75 o 
  -9  15   9      629.92      574.04    495.10 o 
 -17   1  10     5913.01     4229.20   1179.66 o 
 -11   1  10    10857.40    11281.24   1086.06 o 
  -9   1  10    14195.57    10673.36   1239.44 o 
 -18   2  10     3643.29     2463.08    921.40 o 
 -16   2  10     4225.75     3687.86    971.02 o 
 -10   2  10    10380.92    10883.13   1038.69 o 
  -8   2  10     8047.14     6375.37   1295.83 o 
 -17   3  10     3812.30     3534.48    817.64 o 
 -15   3  10     5693.35     6218.61    896.59 o 
 -11   3  10     7132.95     6729.50    701.48 o 
  -9   3  10     5710.06     5029.92    682.31 o 
  -7   3  10    11746.12    11969.19    673.29 o 
 -16   4  10     3185.47     3039.38    839.07 o 
 -10   4  10     2725.86     1723.26    815.39 o 
  -8   4  10     4779.42     3616.81    704.87 o 
  -6   4  10     9157.43     8884.70    558.25 o 
 -17   5  10     1006.48     1123.27    406.00 o 
 -15   5  10     4667.60     4003.64    905.61 o 
 -11   5  10     3380.86     1845.06    699.23 o 
  -9   5  10     1904.40     1382.67    585.32 o 
  -7   5  10     2964.37     2546.54    571.79 o 
 -16   6  10     1225.19     1254.10    436.45 o 
 -14   6  10     4065.58     3485.99    498.48 o 
 -10   6  10     2141.84     1448.08    695.84 o 
  -8   6  10      929.53     1167.26    243.60 o 
  -6   6  10     3963.34     2310.83    850.35 o 
 -15   7  10     1800.19     2358.20    523.29 o 
 -13   7  10      566.90      943.96    338.34 o 
  -9   7  10      199.06       96.99    119.55 o 
  -7   7  10      896.50      612.39    208.64 o 
  -5   7  10     2373.34     1361.24    455.63 o 
 -16   8  10      547.13      552.61    275.18 o 
 -14   8  10      476.05      950.72    348.49 o 
  -8   8  10      263.66      216.53     91.35 o 
  -6   8  10      575.36      549.23    287.59 o 
 -15   9  10       61.88      363.15    171.42 o 
 -13   9  10       21.68      301.12    235.71 o 
  -5   9  10      126.73      140.97     78.94 o 
 -14  10  10       90.58      207.51    260.52 o 
 -12  10  10      592.01      390.21    239.09 o 
 -13  11  10      273.86      290.97    281.95 o 
 -12  12  10     1065.07      643.97    353.00 o 
                                                 
